# Supplementary material for: Changes in access to viral load testing, incidence rates of viral load suppression and rebound following the introduction of the ‘universal test and treat’ guidelines in Cameroon: A retrospective follow-up analysis
Source: PLOS Glob Public Health. 2024 Apr 16;4(4):e0003042. doi: 10.1371/journal.pgph.0003042 (PMC11020606; doi:10.1371/journal.pgph.0003042)
Supplement: S1 Data — (XLSX) [file pgph.0003042.s001.xlsx]

## Sheet: S1_Dataset
site	sex	dob	age	work	region	residence	marital	tabac	alcool	doa	doi	stage	delay	era	sdi	bcd4	dcd4	cd4	anycd4	ric	ltfu	transfer	dead	ddead	dcv1	cv1	cv	supp	high	cvdel	adhere	dcv2	cv2	cvdel2	supp2	sustain	hvl2	dcv3	cv3	hvl3	delcv3	dcv4	cv4	hvl4	delcv4	dcv5	cv5	hvl5	delcv5
2	0	1981-06-03	34	1	1	2	0	0	0	2012-12-21	2015-12-16	1	1090	0	0	1	2015-12-09	193	1	1	0	0	0		2016-12-21	40	1	1	0	12	1	2018-07-17	40	18	0	1	0	2019-07-02	40	0	11
2	0	1989-04-28	27	0	1	2	0	0	0	2017-04-12	2017-04-13	4	1	1	0	0			0	1	0	0	0		2017-10-18	40	1	1	0	6	1	2020-04-02	40	29	0	1	0
2	0	1977-01-19	36	1	1	2	0	0	0	2010-01-01	2013-01-10	3	1105	0	0	1	2013-01-10	76	1	0	1	0	0		2013-03-20	926000	1	0	1	2
2	0	1972-01-01	41	1	1	2	0	0	1	2012-12-17	2013-01-24	3	38	0	0	1	2013-01-24	220	1	0	1	0	0				0
2	1	1979-09-12	33	1	1	2	0	0	1	2013-06-13	2013-06-13	3	0	0	1	1	2013-06-13	53	1	0	0	1	0				0
2	0	1985-06-16	28	1	1	2	0	0	1	2013-06-27	2013-06-27	4	0	0	1	1	2013-07-30	4	1	0	0	1	0				0
2	0	1973-12-20	39	1	1	2	3	0	1	2002-06-02	2013-10-17	2	4155	0	0	1	2013-10-17	250	1	0	0	1	0				0
2	0	1970-07-27	43	0	1	2	0	0	0	2013-11-22	2014-01-03	3	42	0	0	1	2014-10-07	25.8	1	0	0	1	0				0
2	1	1982-08-15	31	1	1	2		0	0	2013-12-30	2014-01-09	1	10	0	0	1	2014-01-09	28	1	0	0	1	0				0
2	0	1966-06-23	47	0	1	2	0	1	1	2013-08-20	2014-01-15		148	0	0	1	2013-08-23	336	1	0	0	1	0				0
2	0	1975-09-30	38	1	1	2	2	0	0	2014-01-21	2014-01-23	3	2	0	0	1	2014-01-23	125	1	0	1	0	0				0
2	0	1968-09-06	45	1	1	2		0	0	2013-10-04	2014-03-20	4	167	0	0	1	2014-03-20	15	1	0	1	0	0				0
2	0	1969-11-06	44	0	1	2	0	0	1	2014-07-22	2014-07-31	2	9	0	0	1	2014-07-27	151	1	0	0	1	0				0
2	1	1978-05-16	36	0	1	2	0	0	0	2014-08-06	2014-08-14	3	8	0	0	1	2014-08-14	60	1	0	0	0	1				0
2	1	1965-02-12	49	1	1	2	1	0	0	2014-09-03	2014-09-11	3	8	0	0	1	2014-09-11	32	1	0	0	1	0				0
2	1	1978-01-01	36	0	1	2	0	0	1	2014-10-04	2014-10-09		5	0	0	1	2014-10-09	48	1	0	1	0	0				0
2	0	1978-01-01	36		1	2	0	0	0	2014-11-19	2014-12-04		15	0	0	1	2014-12-04	54	1	0	1	0	0				0
2	0	1978-10-20	36	1	1	2	0	0	0	2013-11-14	2014-12-26	3	407	0	0	1	2013-12-26	286	1	0	1	0	0				0
2	0	1971-04-17	43	1	1	2	1	0	0	2015-01-06	2015-01-08	1	2	0	0	1	2015-01-08	39	1	0	0	0	1				0
2	0	1967-12-28	47	1	1	2		0	0	2015-04-03	2015-04-16	4	13	0	0	1	2015-04-16	14	1	0	1	0	0				0
2	0	1963-03-01	52	0	1	2	0	0	1	2014-12-27	2015-04-16	3	110	0	0	1	2015-04-16	98	1	0	0	1	0				0
2	0	1971-01-13	44	1	1	2	0	0	1	2015-01-05	2015-05-07	3	122	0	0	1	2015-05-07	173	1	0	0	1	0				0
2	1	1985-01-01	30	1	1	2	1	0	0	2015-09-10	2015-09-10	1	0	0	1	1	2015-09-11	375	1	0	0	1	0				0
2	0	1961-06-03	54	0	1	2	3	0	0	2015-12-09	2015-12-17	3	8	0	0	1	2015-12-31	281	1	0	1	0	0				0
2	0	1971-07-10	44	1	1	2	1	0	0	2015-12-23	2015-12-31		8	0	0	0			0	0	0	1	0				0
2	0	1976-04-05	41	1	1	2	0	0	0	2017-06-04	2017-06-06	3	2	1	0	0			0	0	0	1	0				0
2	1	1989-09-20	29	1	1	2	0	0	1	2019-05-28	2019-05-28	1	0	1	1	0			0	0	0	1	0				0
2	0	1992-02-18	27	1	1	2	0	0	1	2019-07-05	2019-07-05	1	0	1	1	0			0	0	0	1	0				0
2	0	1981-11-26	38	1	1	2	1	0	0	2020-02-15	2020-02-15	1	0	1	1	0			0	0	0	1	0				0
2	0	1990-07-16	29	1	1	2	0	0	1	2020-05-21	2020-05-21	1	0	1	1	0			0	0	0	1	0				0
2	0	1962-09-16	57	1	1	2	3	0	1	2020-05-29	2020-05-29	2	0	1	1	0			0	0	0	1	0				0
2	0	1959-03-15	61	1	1	2	1	0	0	2020-10-12	2020-10-12		0	1	1	0			0	0	0	1	0				0
2	1	1980-03-24	40		5	2	0	0	0	2020-05-28	2020-05-28	2	0	1	1	0			0	1	0	0	0		2020-11-10	40	1	1	0	5	1
2	1	1983-10-09	36	0	5	2	0	0	1	2020-01-17	2020-01-17	3	0	1	1	0			0	0	0	1	0				0
2	1	1961-01-15	54	0	4	1	3	0	1	2015-06-26	2015-07-16		20	0	0	1	2015-07-16	258	1	0	0	1	0		2017-09-21	790.5	1	1	0	26
2	0	1973-07-14	40	0	4	1	0	0	1	2013-01-22	2013-08-22	3	212	0	0	1	2013-08-22	99	1	0	0	1	0		2017-06-21	495.45	1	1	0	45
2	0	1979-09-15	33	1	4	1	0	0	0	2011-10-18	2013-07-25	2	646	0	0	1	2013-07-27	257	1	1	0	0	0		2017-10-05	465.75	1	1	0	50	1	2019-03-04	18464	16	0	0	1
2	0	1979-06-24	34	1	4	1	2	0	1	2013-10-21	2013-10-31		10	0	0	1	2013-10-31	113	1	1	0	0	0		2017-02-01	3497.5	1	0	1	39	1	2017-06-21	40	4	1	0	0	2019-01-22	40	0	19	2020-02-18	40	0	12
2	0	1961-07-03	53	0	4	1	3	0	1	2014-04-18	2014-07-31	3	104	0	0	1	2014-07-31	317	1	1	0	0	0		2017-04-11	40	1	1	0	32	1	2018-03-20	40	11	0	1	0	2019-02-22	40	0	11	2020-02-18	40	0	11
2	1	1973-11-03	41	0	4	1	3	0	1	2014-11-27	2015-02-05	2	70	0	0	1	2015-02-05	173	1	1	0	0	0		2017-04-11	40	1	1	0	26	1	2017-10-18	40	6	0	1	0	2018-09-25	40	0	11	2020-04-09	40	0	18
2	0	1988-01-02	27	1	4	1	0	0	1	2015-04-14	2015-05-21	3	37	0	0	1	2015-05-21	110	1	1	0	0	0		2017-01-04	40	1	1	0	19	1	2018-02-06	40	13	0	1	0	2019-05-31	40	0	15	2020-06-02	40	0	12
2	1	1979-04-23	33	1	4	1	1	0	1	2013-02-05	2013-04-04	1	58	0	0	1	2013-04-04	122	1	1	0	0	0		2013-10-09	40	1	1	0	6	1	2017-12-26	40	50	0	1	0	2019-03-28	40	0	15
2	1	1951-01-01	62	1	4	1	1	0	0	2013-06-13	2013-06-27		14	0	0	1	2013-06-27	376	1	1	0	0	0		2017-07-27	40	1	1	0	49	1	2019-01-26	40	17	0	1	0	2020-04-17	40	0	14
2	0	1980-10-01	33	1	4	1	1	0	1	2013-10-06	2013-10-31	1	25	0	0	1	2013-10-31	495	1	1	0	0	0		2018-08-27	40	1	1	0	57	1	2019-03-05	40	6	0	1	0	2020-03-11	40	0	12
2	1	1978-12-26	34	1	4	1	1	0	0	2013-11-27	2013-11-28		1	0	0	1	2013-11-28	260	1	1	0	0	0		2018-10-25	40	1	1	0	58	1	2018-10-09	40	0	0	1	0	2020-05-12	40	0	19
2	1	1968-04-04	45	1	4	1	0	0	1	2013-12-10	2014-01-09	2	30	0	0	1	2014-01-09	188	1	1	0	0	0		2017-12-26	40	1	1	0	47	1	2019-02-27	40	14	0	1	0	2020-01-30	40	0	11
2	0	1955-09-09	58	1	4	1	2	0	1	2013-01-30	2014-01-09		344	0	0	1	2014-01-09	524	1	1	0	0	0		2017-04-26	40	1	1	0	39	1	2019-01-23	40	20	0	1	0	2020-04-02	40	0	14
2	0	1974-10-21	39	0	4	1	0	1	1	2014-01-24	2014-02-06	1	13	0	0	1	2014-02-06	307	1	1	0	0	0		2017-10-05	40	1	1	0	43	0	2018-12-27	40	14	0	1	0	2020-01-14	40	0	12
2	0	1991-06-12	22	1	4	1	1	0	1	2013-08-26	2014-02-20	1	178	0	0	1	2014-02-20	691	1	1	0	0	0		2017-11-14	40	1	1	0	44	0	2019-01-22	40	14	0	1	0	2020-07-30	40	0	18
2	0	1971-05-19	42	0	4	1	0	0	1	2014-03-27	2014-04-03	3	7	0	0	1	2014-04-03	26	1	1	0	0	0		2017-05-23	40	1	1	0	37	1	2019-01-15	40	19	0	1	0	2020-03-20	40	0	14
2	0	1971-12-23	42	1	4	1	0	1	1	2014-04-11	2014-04-17		6	0	0	1	2014-04-17	89	1	1	0	0	0		2017-10-18	40	1	1	0	42	0	2019-01-31	40	15	0	1	0	2020-03-11	40	0	13
2	0	1973-04-04	41	1	4	1	0	0	1	2014-09-02	2014-09-11	2	9	0	0	1	2014-09-11	212	1	1	0	0	0		2017-12-12	40	1	1	0	39	1	2019-02-28	40	14	0	1	0	2020-04-02	40	0	13
2	0	1980-09-03	34	1	4	1	1	0	1	2014-09-18	2014-09-25	2	7	0	0	1	2014-09-25	348	1	1	0	0	0		2017-12-12	40	1	1	0	38	1	2019-02-22	40	14	0	1	0	2020-02-18	40	0	11
2	0	1995-12-05	19	0	4	1	0	0	0	2014-12-04	2014-12-18		14	0	0	1	2014-12-18	215	1	1	0	0	0		2017-12-26	40	1	1	0	36	0	2019-03-05	40	14	0	1	0	2020-05-26	40	0	14
2	1	1995-08-04	19	0	4	1	0	0	0	2014-12-04	2014-12-18		14	0	0	1	2014-12-18	215	1	1	0	0	0		2017-12-26	40	1	1	0	36	0	2019-03-05	40	14	0	1	0	2020-05-26	40	0	14
2	0	1961-06-09	53	1	4	1	3	0	0	2014-04-15	2014-12-18	1	247	0	0	1	2014-12-18	35	1	1	0	0	0		2017-10-18	40	1	1	0	34	1	2018-12-04	40	13	0	1	0	2019-12-03	40	0	11
2	1	1961-09-03	53	1	4	1	3	0	0	2014-04-15	2014-12-18		247	0	0	1	2014-12-18	35	1	1	0	0	0		2017-02-18	40	1	1	0	26	1	2018-12-04	40	21	0	1	0	2019-12-03	40	0	11
2	0	1975-07-15	39	1	4	1	0	0	0	2015-01-08	2015-01-08	2	0	0	1	1	2015-01-08	159	1	1	0	0	0		2017-11-28	40	1	1	0	34	1	2018-12-03	40	12	0	1	0	2020-02-04	40	0	14
2	0	1979-01-29	36	0	4	1	0	0	0	2015-02-09	2015-02-10	1	1	0	0	0			0	1	0	0	0		2017-06-21	40	1	1	0	28	1	2019-02-22	40	20	0	1	0	2020-04-09	40	0	13
2	1	1994-02-14	21	0	4	1	0	0	1	2015-02-20	2015-02-26	1	6	0	0	1	2016-07-08	723	1	1	0	0	0		2017-12-12	40	1	1	0	33	1	2019-01-15	40	13	0	1	0	2020-02-04	40	0	12
2	1	1977-01-01	38	1	4	1	0	0	1	2015-03-09	2015-03-19	2	10	0	0	1	2015-03-19	330	1	1	0	0	0		2017-01-04	40	1	1	0	21	1	2019-02-22	40	25	0	1	0	2020-05-04	40	0	14
2	0	1954-09-10	60	1	4	1	3	0	1	2015-04-01	2015-04-02	1	1	0	0	1	2015-04-02	275	1	1	0	0	0		2017-12-26	40	1	1	0	32	1	2019-07-16	40	18	0	1	0	2020-07-21	40	0	12
2	0	1972-04-04	42	0	4	1	1	1	0	2015-03-30	2015-04-02	3	3	0	0	1	2015-04-02	549	1	1	0	0	0		2018-01-23	40	1	1	0	33	1	2019-03-04	40	13	0	1	0	2020-05-14	40	0	14
2	1	1981-09-01	34	0	4	1	0	0	0	2015-06-08	2015-09-08	3	92	0	0	1	2015-06-08	111	1	1	0	0	0		2017-05-09	40	1	1	0	20	1	2018-12-04	40	18	0	1	0	2020-02-04	40	0	14
2	0	1966-01-02	49	1	4	1	3	0	0	2014-01-22	2015-09-25	1	611	0	0	1	2014-09-25	330	1	1	0	0	0		2017-11-28	40	1	1	0	26	1	2019-01-15	40	13	0	1	0	2020-01-14	40	0	11
2	0	1975-09-23	40	1	4	1	1	0	1	2015-10-02	2015-10-08	3	6	0	0	1	2015-10-09	101	1	1	0	0	0		2017-10-05	40	1	1	0	23	1	2019-05-31	40	19	0	1	0	2020-07-07	40	0	13
2	0	1975-07-17	40	1	4	1	1	0	0	2015-10-16	2015-10-22	2	6	0	0	1	2015-10-23	446	1	1	0	0	0		2017-12-26	40	1	1	0	26	1	2019-01-31	40	13	0	1	0	2020-04-02	40	0	14
2	0	1952-08-21	63	1	4	1	3	0	0	2015-10-26	2015-10-26		0	0	1	1	2016-06-10	214	1	1	0	0	0		2017-12-12	40	1	1	0	25	1	2019-01-15	40	13	0	1	0	2020-02-04	40	0	12
2	1	1983-09-12	32	0	4	1		1	0	2015-10-18	2015-11-05	1	18	0	0	1	2015-11-05	363	1	1	0	0	0		2018-01-09	40	1	1	0	26	1	2019-01-15	40	12	0	1	0	2020-04-15	40	0	15
2	0	1964-08-12	52	1	4	1	3	0	1	2017-01-11	2017-01-16	2	5	1	0	0			0	1	0	0	0		2017-02-01	40	1	1	0	0	1	2019-02-22	40	24	0	1	0	2020-03-11	40	0	12
2	0	1964-07-23	52	1	4	1	0	1	1	2017-01-11	2017-01-16		5	1	0	0			0	1	0	0	0		2017-02-01	40	1	1	0	0	0	2019-02-22	40	24	0	1	0	2020-03-11	40	0	12
2	0	1973-05-15	43	0	4	1	0	1	0	2017-01-30	2017-01-30	1	0	1	1	0			0	1	0	0	0		2017-10-18	40	1	1	0	8	0	2018-12-04	40	13	0	1	0	2020-05-14	40	0	17
2	0	1955-03-19	62	1	4	1	1	1	0	2017-05-29	2017-05-31	1	2	1	0	0			0	1	0	0	0		2018-06-05	40	1	1	0	12	0	2019-09-17	40	15	0	1	0	2020-04-02	40	0	6
2	0	1967-04-03	50	1	4	1		0	0	2017-06-14	2017-06-20	2	6	1	0	0			0	1	0	0	0		2018-01-23	40	1	1	0	7	0	2020-04-09	40	26	0	1	0	2020-09-08	40	0	4
2	0	1968-06-15	49	1	4	1	2	0	1	2017-09-05	2017-09-05	1	0	1	1	0			0	1	0	0	0		2018-06-05	40	1	1	0	9	1	2019-07-09	40	13	0	1	0	2020-06-30	40	0	11
2	0	1980-09-12	37	1	4	1	1	0	1	2017-10-03	2017-10-12	1	9	1	0	0			0	1	0	0	0		2018-09-11	40	1	1	0	10	1	2019-05-31	40	8	0	1	0	2020-05-19	40	0	11
2	0	1984-06-10	33	1	4	1	1	0	1	2017-10-16	2017-10-16	1	0	1	1	0			0	1	0	0	0		2018-09-11	40	1	1	0	10	1	2019-09-24	40	12	0	1	0	2020-09-30	40	0	12
2	0	1975-03-25	42	1	4	1	0	0	1	2017-10-19	2017-10-20	1	1	1	0	0			0	1	0	0	0		2018-06-19	40	1	1	0	7	1	2019-08-19	40	14	0	1	0	2020-08-18	40	0	11
2	0	1977-01-20	40	1	4	1	1	0	1	2017-06-15	2017-11-22	2	160	1	0	0			0	1	0	0	0		2019-02-22	40	1	1	0	15	1	2020-03-20	40	12	0	1	0	2020-09-22	40	0	6
2	0	1961-07-01	56		4	1	1	0	0	2018-01-29	2018-01-30	2	1	1	0	0			0	1	0	0	0		2018-07-17	40	1	1	0	5	0	2019-07-30	40	12	0	1	0	2020-09-15	40	0	13
2	0	1972-06-07	46	1	4	1	1	0	1	2018-06-13	2018-06-13	2	0	1	1	0			0	1	0	0	0		2018-12-10	40	1	1	0	5	1	2019-06-25	40	6	0	1	0	2020-06-09	40	0	11
2	1	1992-02-09	26		4	1	0	0	1	2018-08-20	2018-08-27	1	7	1	0	0			0	1	0	0	0		2019-01-21	40	1	1	0	4	1	2019-10-01	40	8	0	1	0	2020-08-11	40	0	10
2	0	1956-08-31	63	1	4	1	1	1	1	2019-11-28	2019-11-28	2	0	1	1	0			0	1	0	0	0		2020-05-19	40	1	1	0	5	1	2020-07-21	40	2	0	1	0	2021-11-19	40	0	15
2	0	1979-08-15	33	0	4	1	3	0	1	2011-03-12	2013-03-21	2	740	0	0	1	2013-03-21	117	1	0	0	1	0		2013-08-19	40	1	1	0	4		2017-10-18	40	49	0	1	0	2019-03-27	40	0	17
2	0	1959-03-03	55	1	4	1	1	0	1		2014-08-28	2		0		1	2014-08-28	52	1	0	0	0	1	2020-04-16	2017-09-07	40	1	1	0	36		2019-04-24	40	19	0	1	0	2020-04-17	40	0	11
2	1	1969-06-22	45	1	4	1	0	0	1	2015-04-23	2015-04-30	1	7	0	0	1	2015-04-30	90	1	0	0	1	0		2017-09-21	40	1	1	0	28		2018-08-27	40	11	0	1	0	2020-05-26	40	0	20
2	0	1979-08-07	34	0	4	1	0	0	1	2010-02-02	2014-04-03	1	1521	0	0	1	2014-04-03	176	1	1	0	0	0		2017-06-21	40	1	1	0	38	0	2019-03-20	40	20	0	0	1	2020-03-12	3988	1	11	2020-07-14	979	1	4
2	0	2044-07-10	71	0	4	1	3	0	0	2015-07-31	2015-08-13	3	13	0	0	1	2015-08-13	206	1	1	0	0	0		2017-06-21	40	1	1	0	22	1	2018-12-21	40	18	0	1	0	2020-03-20	2040	1	14	2020-07-14	40	0	3
2	0	1958-09-23	55	0	4	1	1	0	1	2014-08-22	2014-09-11	1	20	0	0	1	2014-09-11	320	1	1	0	0	0		2017-12-26	40	1	1	0	39	0	2019-01-31	40	13	0	0	1	2020-03-11	112	1	13
2	1	1950-03-23	64	1	4	1	1	0	1	2011-04-18	2015-02-26	3	18411	0	0	1	2011-04-18	274	1	1	0	0	0		2017-09-07	40	1	1	0	30	0	2019-01-14	40	16	0	0	1	2020-07-21	90	1	18
2	0	1973-01-30	40	1	4	1	3	0	0	2013-08-05	2013-08-22	3	17	0	0	1	2013-08-22	242	1	1	0	0	0		2016-12-21	40	1	1	0	39	1	2018-12-21	40	24	0	0	1	2020-07-14	80	1	18
2	0	1959-07-31	56	1	4	1	1	0	0	2015-11-09	2015-11-19	1	10	0	0	1	2015-11-20	317	1	1	0	0	0		2017-09-21	40	1	1	0	22	0	2019-01-15	40	15	0	0	1	2020-02-18	63	1	13
2	1	1972-09-23	41	0	4	1	0	0	1	2013-12-19	2014-01-09		21	0	0	1	2014-01-09	257	1	1	0	0	0		2017-12-26	40	1	1	0	47	1	2019-02-26	40	14	0	0	1	2020-01-24	53	1	10
2	1	1989-05-04	25	1	4	1	0	1	1	2014-10-26	2014-11-06	2	11	0	0	1	2014-11-06	224	1	1	0	0	0		2017-05-23	40	1	1	0	30	1	2019-01-31	40	20	0	0	1	2020-05-04	45	1	15
2	0	1967-06-02	45	1	4	1	1	0	0	2013-02-04	2013-02-07	3	3	0	0	1	2013-02-07	131	1	1	0	0	0		2017-05-18	40	1	1	0	51	1	2018-11-06	40	17	0	1	0
2	1	1984-11-08	28	0	4	1		0	1	2013-02-18	2013-02-21		3	0	0	1	2013-02-21	282	1	1	0	0	0		2013-10-09	40	1	1	0	7	1	2018-12-18	40	62	0	1	0
2		1970-08-23	42	1	4	1	3	0	1	2013-02-05	2013-02-21	1	16	0	0	1	2013-02-21	240	1	1	0	0	0		2017-11-14	40	1	1	0	56	1	2015-02-26	40	-32	0	1	0
2	0	1982-11-23	30	1	4	1	0	0	0	2013-04-25	2013-05-02		7	0	0	1	2013-05-02	16	1	1	0	0	0		2017-12-12	40	1	1	0	55	1	2018-10-27	40	10	0	1	0
2	0	1970-04-24	43	0	4	1	3	0	0	2009-11-02	2013-05-13		1288	0	0	1	2013-05-22	531	1	1	0	0	0		2013-08-19	40	1	1	0	3	0	2017-10-05	40	49	0	1	0
2	1	1982-11-18	30	1	4	1	1	1	1	2013-08-29	2013-09-05	1	7	0	0	1	2013-09-05	308	1	1	0	0	0		2017-11-14	40	1	1	0	50	1	2020-05-19	40	30	0	1	0
2	1	1987-04-03	26	0	4	1	0	0	1	2013-08-23	2013-09-19		27	0	0	1	2013-09-19	242	1	1	0	0	0		2017-11-28	40	1	1	0	50	1	2019-01-27	40	13	0	1	0
2	0	1959-01-06	54	1	4	1		0	1	2013-09-17	2013-10-17		30	0	0	1	2013-10-17	284	1	1	0	0	0		2017-07-04	40	1	1	0	44	1	2019-05-08	40	22	0	1	0
2	0	1965-01-17	48	1	4	1		0	0	2013-11-18	2013-11-28	3	10	0	0	1	2013-11-28	555	1	1	0	0	0		2017-11-28	40	1	1	0	48	1	2019-02-22	40	14	0	1	0
2	0	1982-07-13	31	1	4	1	0	0	1	2009-04-01	2013-11-28	1	1702	0	0	1	2013-11-28	163	1	1	0	0	0		2018-01-23	40	1	1	0	49	0	2019-02-22	40	12	0	1	0
2	1	1963-09-23	50	0	4	1	2	0	1	2013-12-02	2014-01-09	3	38	0	0	1	2014-01-09	44	1	1	0	0	0		2018-07-17	40	1	1	0	54	1	2020-06-09	40	22	0	1	0
2	0	1967-09-09	46	1	4	1	3	0	0	2012-05-01	2014-01-09	2	618	0	0	1	2014-01-09	494	1	1	0	0	0		2018-07-17	40	1	1	0	54	1	2020-05-12	40	21	0	1	0
2	0	1971-01-01	43	0	4	1	0	1	0	2014-02-04	2014-02-06	3	2	0	0	1	2014-02-06	207	1	1	0	0	0		2018-08-17	40	1	1	0	54	1	2020-03-24	40	19	0	1	0
2	0	1971-02-01	43	0	4	1	0	0	1	2014-01-24	2014-02-06		13	0	0	1	2014-02-06	48	1	1	0	0	0		2018-01-23	40	1	1	0	47	1	2019-08-20	40	18	0	1	0
2	1	1967-09-21	46	1	4	1	0	0	0	2012-01-04	2014-02-06	3	764	0	0	1	2014-02-06	509	1	1	0	0	0		2019-02-27	40	1	1	0	60	0	2020-05-19	40	14	0	1	0
2	0	1958-01-01	56	1	4	1	0	0	1	2014-03-15	2014-03-20	2	5	0	0	1	2014-03-20	40	1	1	0	0	0		2018-04-17	40	1	1	0	48	1	2020-02-18	40	22	0	1	0
2	0	1950-03-30	63	1	4	1	0	0	1	2014-03-03	2014-03-20		17	0	0	1	2014-03-03	273	1	1	0	0	0		2017-10-31	40	1	1	0	43	1	2018-09-25	40	10	0	1	0
2	0	1961-09-01	52	1	4	1	0	0	0	2014-04-21	2014-06-19	2	59	0	0	1	2014-05-02	185	1	1	0	0	0		2017-10-18	40	1	1	0	39	1	2019-07-23	40	21	0	1	0
2	0	1980-11-02	33	0	4	1	1	0	0	2014-07-15	2014-07-17	3	2	0	0	1	2014-07-17	235	1	1	0	0	0		2017-11-14	40	1	1	0	39	0	2018-12-12	40	12	0	1	0
2	0	1976-09-12	37	0	4	1	0	0	0	2014-08-15	2014-08-28		13	0	0	1	2014-08-28	42	1	1	0	0	0		2018-01-09	40	1	1	0	40	1	2019-06-25	40	17	0	1	0
2	1	1982-09-02	32	1	4	1	1	0	1	2014-09-15	2014-10-09	2	24	0	0	1	2014-10-09	158	1	1	0	0	0		2018-03-20	40	1	1	0	41	1	2019-04-24	40	13	0	1	0
2	0	1989-08-31	25	0	4	1	0	0	1	2014-10-26	2014-11-06	1	11	0	0	1	2014-11-06	445	1	1	0	0	0		2018-03-04	40	1	1	0	39	1	2019-07-16	40	16	0	1	0
2	1	1982-03-04	32	0	4	1	0	0	0	2014-10-15	2014-11-20		36	0	0	1	2014-11-20	172	1	1	0	0	0		2017-09-21	40	1	1	0	34	1	2018-11-20	40	13	0	1	0
2	0	1959-02-12	56	0	4	1	1	0	0	2015-02-02	2015-02-19	3	17	0	0	1	2015-02-19	231	1	1	0	0	0		2017-02-01	40	1	1	0	23	0	2019-09-30	40	31	0	1	0
2	0	1989-09-07	25	1	4	1	0	0	0	2008-07-27	2015-02-20	1	2399	0	0	1	2015-02-20	140	1	1	0	0	0		2018-09-11	40	1	1	0	42	1	2020-02-18	40	17	0	1	0
2	0	1985-04-02	30	1	4	1	1	0	1	2015-01-15	2015-04-02	2	77	0	0	1	2015-02-04	509	1	1	0	0	0		2017-12-26	40	1	1	0	32	0	2019-02-25	40	13	0	1	0
2	0	1971-09-08	43	1	4	1	1	0	1	2015-02-09	2015-04-16		66	0	0	1	2015-04-16	522	1	1	0	0	0		2019-05-08	40	1	1	0	48	1	2020-03-11	40	10	0	1	0
2	1	2048-01-01	67	1	4	1	3	1	0	2015-02-25	2015-06-04	2	99	0	0	1	2015-06-04	174	1	1	0	0	0		2017-10-31	40	1	1	0	28	0	2019-02-22	40	15	0	1	0
2	0	1981-02-23	34	1	4	1	3	0	0	2014-08-15	2015-08-24	2	374	0	0	1	2014-09-15	339	1	1	0	0	0		2017-12-12	40	1	1	0	27	1	2020-06-05	40	29	0	1	0
2	0	1973-03-19	42	0	4	1	3	0	0	2015-10-08	2015-10-22	1	14	0	0	1	2015-10-23	140	1	1	0	0	0		2019-03-06	40	1	1	0	40	1	2020-05-15	40	14	0	1	0
2	0	1986-05-02	29	0	4	1	1	0	0	2015-10-15	2015-10-22	1	7	0	0	1	2015-10-22	270	1	1	0	0	0		2018-12-27	40	1	1	0	38	1	2020-03-11	40	14	0	1	0
2	0	1964-06-30	52	1	4	1	3	0	1	2017-01-11	2017-01-16	2	5	1	0	0			0	1	0	0	0		2017-02-01	40	1	1	0	0	1	2020-03-11	40	37	0	1	0
2	0	1987-10-02	29	0	4	1	0	1	1		2017-01-31	3		1		0			0	1	0	0	0		2017-10-05	40	1	1	0	8	1	2019-01-15	40	15	0	1	0
2	0	1987-11-08	29	0	4	1	0	0	1	2017-01-31	2017-02-19	3	19	1	0	0			0	1	0	0	0		2017-10-05	40	1	1	0	7	0	2019-02-06	40	16	0	1	0
2	0	1955-09-13	61	1	4	1	1	0	1	2017-03-02	2017-03-28	2	26	1	0	0			0	1	0	0	0		2019-01-22	40	1	1	0	21	0	2020-02-04	40	12	0	1	0
2	1	1966-06-06	50	1	4	1	1	0	1	2017-04-21	2017-04-24	1	3	1	0	0			0	1	0	0	0		2019-03-05	40	1	1	0	22	0	2020-04-02	40	12	0	1	0
2	1	1963-06-23	53	1	4	1	0	0	0	2017-05-18	2017-05-18	1	0	1	1	0			0	1	0	0	0		2017-05-01	40	1	1	0	0	1	2020-01-14	40	32	0	1	0
2	1	1977-06-22	39	1	4	1		0	0	2017-06-13	2017-06-13	1	0	1	1	0			0	1	0	0	0		2019-02-22	40	1	1	0	20	0	2020-03-11	40	12	0	1	0
2	0	1975-10-11	41	1	4	1	2	0	1	2017-08-16	2017-08-16	2	0	1	1	0			0	1	0	0	0		2018-05-08	40	1	1	0	8	1	2020-09-08	40	28	0	1	0
2	0	1983-12-15	33		4	1	0	0	1	2017-08-29	2017-08-29	1	0	1	1	0			0	1	0	0	0		2019-01-22	40	1	1	0	16	1	2020-09-29	40	20	0	1	0
2	1	1950-01-12	67		4	1	3	0	0	2017-06-07	2017-09-15	4	100	1	0	0			0	1	0	0	0		2018-07-17	40	1	1	0	10	1	2020-04-09	40	20	0	1	0
2	1	1978-10-20	38	1	4	1	1	1	1	2017-08-29	2017-10-10	2	42	1	0	0			0	1	0	0	0		2018-12-04	40	1	1	0	13	1	2020-01-21	40	13	0	1	0
2	1	1977-09-03	40	1	4	1	1	0	1	2017-08-30	2017-10-16	1	47	1	0	0			0	1	0	0	0		2019-01-16	40	1	1	0	15	1	2020-08-11	40	18	0	1	0
2	0	1988-01-05	29	1	4	1	1	0	1	2017-10-19	2017-10-19	1	0	1	1	0			0	1	0	0	0		2018-10-23	40	1	1	0	12	0	2020-01-14	40	14	0	1	0
2	0	1959-08-06	58		4	1	1	1	1	2018-01-09	2018-01-09	3	0	1	1	0			0	1	0	0	0		2018-12-03	40	1	1	0	10	1	2020-06-02	40	17	0	1	0
2	0	1993-04-23	24		4	1	0	0	1	2016-10-23	2018-01-15	1	449	1	0	0			0	1	0	0	0		2018-08-27	40	1	1	0	7	1	2020-10-21	40	25	0	1	0
2	1	1978-09-26	39	1	4	1	2	0	1	2018-02-26	2018-02-26	1	0	1	1	0			0	1	0	0	0		2018-07-17	40	1	1	0	4	0	2019-07-16	40	11	0	1	0
2	0	1981-08-09	36	1	4	1	0	0	1	2018-04-10	2018-04-10	1	0	1	1	0			0	1	0	0	0		2018-11-06	40	1	1	0	6	0	2020-09-30	40	22	0	1	0
2	0	1978-03-18	40	1	4	1	1	0	1	2018-04-19	2018-04-19	1	0	1	1	0			0	1	0	0	0		2019-01-08	40	1	1	0	8	1	2020-02-18	40	13	0	1	0
2	0	1974-06-12	44	1	4	1	0	1	1	2013-07-01	2018-07-04	1	1829	1	0	0			0	1	0	0	0		2017-10-05	40	1	1	0	-8	1	2019-02-22	40	16	0	1	0
2	0	1985-04-21	33	1	4	1	1	0	1	2018-07-17	2018-07-17		0	1	1	0			0	1	0	0	0		2019-07-30	40	1	1	0	12	1	2020-07-28	40	11	0	1	0
2	0	1965-09-23	52	0	4	1	3	0	0	2018-08-03	2018-08-03	1	0	1	1	0			0	1	0	0	0		2019-03-28	40	1	1	0	7	1	2020-08-25	40	16	0	1	0
2	0	1986-06-08	32	1	4	1	0	0	0	2018-09-17	2018-09-17	1	0	1	1	0			0	1	0	0	0		2019-03-27	40	1	1	0	6	1	2020-05-26	40	13	0	1	0
2	0	1970-03-01	48	1	4	1	0	0	1	2018-11-07	2018-11-08	1	1	1	0	0			0	1	0	0	0		2019-05-31	40	1	1	0	6	1	2020-04-09	40	10	0	1	0
2	0	1974-05-10	44	1	4	1	0	0	0	2003-01-03	2018-11-22		5802	1	0	1	2018-05-06	131	1	1	0	0	0		2019-02-26	40	1	1	0	3	1	2020-02-18	40	11	0	1	0
2	0	1977-01-21	42	1	4	1	1	0	1	2019-06-04	2019-06-04	2	0	1	1	0			0	1	0	0	0		2020-01-07	40	1	1	0	7	0	2020-06-16	40	5	0	1	0
2	0	1972-04-15	47	1	4	1	3	0	1	2019-05-27	2019-06-07	1	11	1	0	0			0	1	0	0	0		2020-04-02	40	1	1	0	9	1	2020-07-14	40	3	0	1	0
2	0	1980-06-04	39	1	4	1		0	0	2019-06-12	2019-06-12		0	1	1	0			0	1	0	0	0		2020-01-14	40	1	1	0	7	1	2020-06-30	40	5	0	1	0
2	1	1969-11-02	49	1	4	1	3	0	0	2019-06-17	2019-06-17	1	0	1	1	0			0	1	0	0	0		2020-01-21	40	1	1	0	7	1	2020-09-01	40	7	0	1	0
2	0	1976-07-28	42	1	4	1	0	0	0	2019-05-27	2019-06-17	1	21	1	0	0			0	1	0	0	0		2020-02-04	40	1	1	0	7	0	2020-07-28	40	5	0	1	0
2	0	1956-09-01	62	0	4	1	1	0	0	2019-06-25	2019-06-25	3	0	1	1	0			0	1	0	0	0		2020-02-28	40	1	1	0	8	0	2020-07-28	40	5	0	1	0
2	0	1974-06-03	45	1	4	1	0	0	0	2019-06-25	2019-06-26	2	1	1	0	0			0	1	0	0	0		2020-05-12	40	1	1	0	10	1	2021-01-11	40	7	0	1	0
2	0	1968-04-03	51	0	4	1	0	1	1	2019-06-28	2019-06-28		0	1	1	0			0	1	0	0	0		2020-02-18	40	1	1	0	7	0	2020-06-16	40	3	0	1	0
2	1	1987-12-12	31	1	4	1	1	1	1	2019-08-06	2019-08-06	2	0	1	1	0			0	1	0	0	0		2020-02-04	40	1	1	0	5	1	2020-08-11	40	6	0	1	0
2	0	1979-11-12	39	1	4	1	0	1	1	2019-08-13	2019-08-13	1	0	1	1	0			0	1	0	0	0		2020-02-04	40	1	1	0	5	0	2020-08-11	40	6	0	1	0
2	0	1981-10-04	37	1	4	1	1	0	1	2019-08-13	2019-08-13	2	0	1	1	0			0	1	0	0	0		2020-02-04	40	1	1	0	5	1	2020-08-11	40	6	0	1	0
2	0	1981-09-08	37	0	4	1	0	0	0	2017-01-19	2019-08-13	1	936	1	0	0			0	1	0	0	0		2020-02-04	40	1	1	0	5	0	2020-08-11	40	6	0	1	0
2	1	1973-10-23	45	1	4	1	0	0	0	2019-08-13	2019-08-16	3	3	1	0	0			0	1	0	0	0		2020-03-11	40	1	1	0	6	1	2020-08-25	40	5	0	1	0
2	1	1977-10-26	41	1	4	1	1	0	1	2019-10-22	2019-10-22	1	0	1	1	0			0	1	0	0	0		2020-07-14	40	1	1	0	8	1	2020-10-21	40	3	0	1	0
2	0	1959-01-04	51	1	4	1	1	0	0	2019-11-20	2019-11-20	2	0	1	1	0			0	1	0	0	0		2020-06-23	40	1	1	0	115	1	2020-09-22	40	2	0	1	0
2	0	1980-09-04	39	0	4	1	0	1	1	2020-01-17	2020-01-17	1	0	1	1	0			0	1	0	0	0		2020-06-23	40	1	1	0	5	1	2021-01-10	40	6	0	1	0
2	0	1978-03-23	41	0	4	1	0	0	1	2020-01-17	2020-01-17	1	0	1	1	0			0	1	0	0	0		2020-06-23	40	1	1	0	5	0	2021-01-20	40	6	0	1	0
2	0	1970-07-04		1	4	1		0	0										0	1	0	0	0		2018-12-27	40	1	1	0		0	2020-03-20	40	14
2	0	1955-12-12	57	0	4	1	3	0	1	2013-04-22	2013-05-02		10	0	0	1	2013-05-02	174	1	0	0	1	0		2017-04-11	40	1	1	0	47		2018-11-20	40	19	0	1	0
2	1	1974-05-16	39	0	4	1	1	0	0	2013-08-26	2013-10-17	2	52	0	0	1	2013-10-17	397	1	0	0	1	0		2017-10-11	40	1	1	0	47		2019-01-07	40	14	0	1	0
2	0	1964-07-01	49	1	4	1	2	0	0	2013-12-30	2014-03-06	1	66	0	0	1	2014-03-06	7	1	0	0	1	0		2017-09-21	40	1	1	0	42		2019-01-16	40	15	0	1	0
2	0	1957-09-12	56	1	4	1	0	0	0	2014-04-02	2014-04-03	3	1	0	0	1	2014-04-03	489	1	0	0	1	0		2017-10-18	40	1	1	0	42		2018-09-25	40	11	0	1	0
2	1	1951-03-03	64	2	4	1	3	0	1	2005-04-04	2015-10-16		3847	0	0	1	2015-10-16	600	1	0	0	1	0		2018-06-19	40	1	1	0	32		2019-07-22	40	13	0	1	0
2	1	1979-02-03	36	1	4	1	1	0	1	2015-11-27	2015-12-23	4	26	0	0	1	2015-12-10	75	1	0	0	1	0		2017-12-12	40	1	1	0	23		2019-02-27	40	14	0	1	0
2	0	1968-02-10	49	0	4	1	0	1	1	2017-04-17	2017-04-19	2	2	1	0	0			0	0	0	1	0		2017-06-21	40	1	1	0	2		2017-09-19	40	2	0	1	0
2	1	1972-12-12	45	1	4	1	2	0	0	2018-05-31	2018-05-31	3	0	1	1	0			0	0	0	1	0		2018-12-26	40	1	1	0	6		2019-06-11	40	5	0	1	0
2	0	1975-11-07	42	1	4	1	1	0	1	2018-09-12	2018-09-12	1	0	1	1	0			0	0	0	1	0		2019-03-28	40	1	1	0	6		2019-09-24	40	5	0	1	0
2	0	1967-08-22	51	2	4	1	1	0	1	2019-01-15	2019-01-15	3	0	1	1	0			0	0	0	0	1		2019-08-19	40	1	1	0	7		2020-04-09	40	7	0	1	0
2	0	1976-09-09	42	1	4	1	1	0	0	2019-03-03	2019-03-10	3	7	1	0	0			0	0	1	0	0		2020-01-30	40	1	1	0	10		2020-05-26	40	3	0	1	0
2	1	1973-09-19	45	1	4	1	3	0	1	2019-03-11	2019-03-11	1	0	1	1	0			0	0	1	0	0		2019-09-03	40	1	1	0	5		2020-03-11	40	6	0	1	0
2	1	1991-04-12	28	1	4	1	0	0	1	2019-04-22	2019-04-22	1	0	1	1	0			0	0	1	0	0		2019-09-24	40	1	1	0	5		2020-09-29	40	12	0	1	0
2	0	1978-07-10	35	1	4	1	0	0	1	2013-05-23	2013-09-10		110	0	0	1	2013-08-22	123	1	0	0	0	1		2015-12-31	40	1	1	0	27		2017-06-21	163450	17	0	0	1
2	0	1973-06-09	43	0	4	1	1	0	0	2017-04-11	2017-04-11		0	1	1	0			0	1	0	0	0		2017-11-21	40	1	1	0	7	0	2018-08-27	137100	9	0	1	0	2019-07-16	40	0	10	2020-03-12	40	0	7
2	0	1953-11-08	59	1	4	1	1	0	1	2013-04-03	2013-04-18	2	15	0	0	1	2013-04-18	262	1	1	0	0	0		2018-08-27	40	1	1	0	64	0	2020-03-20	52134	18	0	0	1
2	1	1969-09-23	45	1	4	1	0	0	1	2015-04-23	2015-04-30	1	7	0	0	1	2015-04-30	90	1	1	0	0	0		2017-09-21	40	1	1	0	28	1	2018-08-27	37790	11	0	1	0	2020-05-26	40	0	20
2	0	1969-06-22	45	1	4	1	0	0	1	2015-04-23	2015-04-30	1	7	0	0	1	2015-04-30	90	1	0	0	1	0		2017-09-21	40	1	1	0	28		2018-08-27	37790	11	0	1	0	2020-05-26	40	0	20
2	1	1972-02-12	45	1	4	1	1	0	1	2017-09-04	2017-09-04	1	0	1	1	0			0	1	0	0	0		2018-05-08	40	1	1	0	8	0	2020-08-18	7805	27	0	0	1
2	0	1974-05-29	38	0	4	1	1	0	1	2013-02-27	2013-03-23	1	24	0	0	1	2013-03-21	253	1	1	0	0	0		2013-08-21	40	1	1	0	4	1	2017-12-26	3092	52	0	0	1	2019-02-26	1543	1	14	2019-08-20	1006	1	5
2	0	1964-11-03	51	1	4	1	3	0	1	2015-09-14	2015-11-05	1	52	0	0	1	2015-11-05	91	1	1	0	0	0		2017-09-21	40	1	1	0	22	0	2019-01-20	1590	15	0	1	0	2019-08-20	4290	1	7	2020-05-15	40	0	8
2	0	1961-09-23	51	0	4	1	1	0	1	2013-04-18	2013-05-02	1	14	0	0	1	2013-05-02	188	1	1	0	0	0		2013-08-19	40	1	1	0	3	1	2017-09-21	1349	49	0	0	1	2018-10-27	2128	1	13	2019-08-27	199	1	10
2	0	1962-01-12	53	0	4	1	1	0	1	2015-07-13	2015-07-16	3	3	0	0	1	2015-07-16	105	1	1	0	0	0		2017-08-23	40	1	1	0	25	1	2019-01-31	836	17	0	1	0	2020-03-24	40	0	13
2	1	1978-02-23	36	0	4	1	1	0	1	2014-06-30	2014-08-14	1	45	0	0	1	2014-08-14	333	1	1	0	0	0		2017-09-18	40	1	1	0	37	1	2019-01-31	325	16	0	1	0	2020-03-20	40	0	13
2	0	1972-08-16	41	1	4	1	1	0	0	2013-01-14	2013-11-28		318	0	0	1	2016-08-19	315	1	1	0	0	0		2018-12-27	40	1	1	0	60	1	2019-03-20	315	2	0	0	1
2	1	1963-08-23	52	0	4	1	1	0	0	2015-11-09	2015-11-19	3	10	0	0	1	2015-11-20	312	1	1	0	0	0		2019-01-15	40	1	1	0	37	1	2020-07-30	137	18	0	0	1
2	1	1969-09-20	43	1	4	1	1	0	0	2012-12-04	2013-03-07	3	93	0	0	1	2013-03-07	283	1	1	0	0	0		2017-09-05	40	1	1	0	53	1	2019-02-05	101	17	0	0	1
2	0	1969-06-11	48	1	4	1	0	0	1	2017-11-22	2017-11-22	1	0	1	1	0			0	1	0	0	0		2019-02-27	40	1	1	0	15	1	2020-03-20	96	12	0	0	1
2	1	1964-12-12	50	1	4	1	1	0	1	2015-01-16	2015-01-22		6	0	0	1	2015-01-22	245	1	1	0	0	0		2017-09-18	40	1	1	0	31	0	2019-02-22	84	17	0	1	0	2019-07-16	40	0	4
2	0			0	4	1	0	0	1	2011-03-23	2019-05-06		2966	1	0	0			0	0	1	0	0		2020-01-28	40	1	1	0	8		2020-08-11	79	6	0	0	1
2	0	1976-12-16	42	1	4	1	1	0	1	2019-03-12	2019-03-12	3	0	1	1	0			0	0	1	0	0		2019-09-10	40	1	1	0	5		2020-03-13	70	6	0	0	1
2	0	1985-09-09	33	0	4	1	1	0	0	2018-11-20	2018-11-20	3	0	1	1	0			0	1	0	0	0		2019-06-05	40	1	1	0	6	1	2020-03-20	65	9	0	0	1
2	1	1972-09-09	45	1	4	1	1	0	1	2017-09-20	2017-09-20	2	0	1	1	0			0	1	0	0	0		2018-12-27	40	1	1	0	15	1	2020-05-04	64	16	0	0	1
2	0	1955-03-23	59	0	4	1	0	1	1	2015-03-13	2015-03-19	1	6	0	0	1	2015-03-19	288	1	1	0	0	0		2018-01-23	40	1	1	0	34	1	2019-05-15	62	15	0	1	0	2020-04-09	40	0	10
2	0	1983-03-07	35	1	4	1	1	1	0	2018-03-02	2018-05-09	3	68	1	0	0			0	1	0	0	0		2018-12-27	40	1	1	0	7	0	2020-06-09	48	17	0	0	1
2	0	1975-05-26	43	1	4	1	0	0	1	2018-10-24	2018-10-24	3	0	1	1	0			0	1	0	0	0		2019-05-06	40	1	1	0	6	1	2019-10-01	41	4	0	1	0	2020-10-06	40	0	12
2	0	1983-06-23	29	0	4	1	0	0	1	2013-04-28	2013-05-02	2	4	0	0	1	2013-05-02	523	1	1	0	0	0		2018-10-09	40	1	1	0	65	1
2	1	1963-11-13	49	1	4	1	3	0	1	2013-06-03	2013-06-13	3	10	0	0	1	2013-06-13	205	1	1	0	0	0		2019-07-09	40	1	1	0	72	1
2	0	1972-04-11	41	1	4	1	2	0	0	2013-09-24	2013-11-24	1	61	0	0	1	2013-10-23	101	1	1	0	0	0		2019-04-23	40	1	1	0	64	1
2	0	1980-03-02	33	1	4	1	0	0	1	2013-12-02	2013-12-12		10	0	0	1	2013-12-12	12	1	1	0	0	0		2019-03-20	40	1	1	0	63	0
2	0	1971-09-23	42	1	4	1	0	1	1	2013-09-25	2013-12-26		92	0	0	1	2013-12-26	123	1	1	0	0	0		2018-12-27	40	1	1	0	60	1
2	1	1965-01-01	49	1	4	1	0	1	1	2013-12-26	2014-01-09		14	0	0	1	2014-01-09	336	1	1	0	0	0		2019-01-31	40	1	1	0	60	1
2	0	1980-01-02	34	0	4	1	0	0	0	2013-01-03	2014-03-20	3	441	0	0	1	2014-03-20	204	1	1	0	0	0		2019-03-04	40	1	1	0	59	0
2	0	1978-07-23	35	1	4	1	0	0	0	2014-06-12	2014-06-19	1	7	0	0	1	2014-06-19	203	1	1	0	0	0		2018-06-05	40	1	1	0	47	1
2	0	1978-03-20	36	1	4	1	0	0	1	2014-06-12	2014-06-19	1	7	0	0	1	2014-06-19	32	1	1	0	0	0		2019-02-22	40	1	1	0	56	1
2	1	1975-08-12	38	1	4	1	0	0	0		2014-06-19	1		0		1	2014-06-19	32	1	1	0	0	0		2019-02-22	40	1	1	0	56	0
2	0	1971-04-02	43	1	4	1	1	0	1	2014-10-02	2014-10-09	2	7	0	0	1	2014-10-09	194	1	1	0	0	0		2019-01-31	40	1	1	0	51	0
2	1	1994-08-16	20	1	4	1	0	0	0	2013-12-02	2014-11-20	1	353	0	0	1	2014-11-20	336	1	1	0	0	0		2019-01-08	40	1	1	0	49	0
2	0	1974-09-09	40	1	4	1	0	0	1	2015-04-04	2015-04-30	3	26	0	0	1	2015-04-04	99	1	1	0	0	0		2017-10-05	40	1	1	0	29	0
2	0	1980-09-12	34	1	4	1	0	0	0	2015-04-28	2015-05-28		30	0	0	0	00:00:00		0	1	0	0	0		2018-08-14	40	1	1	0	38	0
2	1	1980-09-02	35	0	4	1		0	0	2006-12-01	2015-09-04	2	3199	0	0	1	2007-06-14	558	1	1	0	0	0		2020-06-30	40	1	1	0	57	1
2	0	1978-06-15	38	0	4	1	2	0	0	2017-01-24	2017-01-24	3	0	1	1	0			0	1	0	0	0		2021-10-28	40	1	1	0	57	1
2	0	1978-04-28	39	0	4	1	3	0	0	2017-08-28	2017-08-29	3	1	1	0	0			0	1	0	0	0		2018-04-17	40	1	1	0	7	0
2	0	1966-05-25	51	0	4	1	0	0	0	2017-09-05	2017-09-19	4	14	1	0	0			0	1	0	0	0		2019-01-22	40	1	1	0	16	0
2	0	1981-08-15	36	1	4	1	1	1	1	2017-08-29	2017-10-09	1	41	1	0	0			0	1	0	0	0		2019-01-09	40	1	1	0	15	0
2	0	1965-11-27	52	1	4	1	1	0	0	2017-12-14	2017-12-14	2	0	1	1	0			0	1	0	0	0		2018-12-27	40	1	1	0	12	0
2	0	1961-02-05	57	1	4	1	0	0	0	2018-10-09	2018-10-09	1	0	1	1	0			0	1	0	0	0		2020-06-09	40	1	1	0	20	1
2	0	1976-08-23	42	1	4	1	1	0	0	2016-12-01	2018-11-16	1	715	1	0	0			0	1	0	0	0		2019-05-31	40	1	1	0	6	0
2	0	1985-11-29	33	1	4	1	1	0	1	2013-01-04	2019-05-21		2328	1	0				0	1	0	0	0		2020-03-11	40	1	1	0	9	0
2	0	1966-06-01	53	1	4	1	1	0	1	2019-10-22	2019-10-22	2	0	1	1	0			0	1	0	0	0		2020-07-14	40	1	1	0	8	0
2	1	1988-12-30	30	0	4	1	3	0	0	2019-10-28	2019-10-28	2	0	1	1	0			0	1	0	0	0		2020-08-25	40	1	1	0	9	1
2	0	2049-04-19	70	1	4	1	3	0	1	2020-01-28	2020-01-28	2	0	1	1	0			0	1	0	0	0		2021-01-11	40	1	1	0	11	0
2	1	1986-05-19	33	1	4	1	0	0	0	2009-03-23	2020-01-31	1	3966	1	0	0			0	1	0	0	0		2020-08-25	40	1	1	0	6	1
2	1	1961-08-30	58	1	4	1	1	0	1	2020-02-07	2020-02-07	1	0	1	1	0			0	1	0	0	0		2020-08-18	40	1	1	0	6	1
2	0	1993-04-05	26	0	4	1	0	0	1	2020-02-27	2020-02-27	1	0	1	1	0			0	1	0	0	0		2020-08-11	40	1	1	0	5	1
2	1	1983-12-01	36	1	4	1	1	0	1	2020-02-27	2020-02-28	2	1	1	0	0			0	1	0	0	0		2020-09-01	40	1	1	0	6	1
2	0	1989-11-20	30	1	4	1	1	0	0	2020-03-09	2020-03-09	2	0	1	1	0			0	1	0	0	0		2020-09-29	40	1	1	0	6	1
2	0	1969-05-03	50	1	4	1	2	0	1	2020-03-09	2020-03-09		0	1	1	0			0	1	0	0	0		2021-01-06	40	1	1	0	9	0
2	0	1982-11-11	37	0	4	1	1	0	1	2020-03-16	2020-03-16	1	0	1	1	0			0	1	0	0	0		2020-09-01	40	1	1	0	5	1
2	1	1990-08-08	29	1	4	1	0	0	1	2020-03-17	2020-03-17	4	0	1	1	1			0	1	0	0	0		2020-10-06	40	1	1	0	6	1
2		1978-07-23	41	1	4	1	3	0	1	2020-03-25	2020-03-25	2	0	1	1	0			0	1	0	0	0		2020-09-29	40	1	1	0	6	1
2	0	1966-06-06	53	1	4	1	3	0	1	2020-04-15	2020-04-15	1	0	1	1	0			0	1	0	0	0		2020-10-21	40	1	1	0	6	1
2	1	1972-05-24	47	1	4	1	0	0	1	2020-04-28	2020-04-28	1	0	1	1	0			0	1	0	0	0		2020-09-29	40	1	1	0	5	0
2	0	1973-05-06	46	1	4	1	0	0	1	2020-04-29	2020-04-29	2	0	1	1	0			0	1	0	0	0		2020-11-10	40	1	1	0	6	1
2	0	1997-02-02	23	0	4	1	0	0	1	2020-05-07	2020-05-07	1	0	1	1	0			0	1	0	0	0		2020-11-10	40	1	1	0	6	0
2	1	1979-12-11	40	0	4	1	0	0	0	2020-05-11	2020-05-11	3	0	1	1	0			0	1	0	0	0		2020-11-09	40	1	1	0	5	1
2	0	1976-05-19	44	0	4	1	0	0	1	2020-06-01	2020-06-01	2	0	1	1	0			0	1	0	0	0		2020-12-07	40	1	1	0	6	1
2	0	1971-07-04	48	1	4	1	0	0	1	2020-06-02	2020-06-02	3	0	1	1	0			0	1	0	0	0		2020-12-07	40	1	1	0	6	0
2	0	1983-05-21	37	1	4	1	0	0	0	2020-06-17	2020-06-17	3	0	1	1	0			0	1	0	0	0		2020-12-07	40	1	1	0	5	0
2	0	1976-04-16	44	1	4	1	1	0	1	2020-06-22	2020-06-22	1	0	1	1	0			0	1	0	0	0		2020-12-09	40	1	1	0	5	1
2	0	1975-03-30	45	1	4	1	1	0	1	2020-06-22	2020-06-22	2	0	1	1	0			0	1	0	0	0		2020-12-09	40	1	1	0	5	1
2		1982-06-05	38	1	4	1	0	0	1	2020-06-23	2020-06-23	1	0	1	1	0			0	1	0	0	0		2021-01-20	40	1	1	0	6	1
2	0	1982-03-31	38	1	4	1	1	0	0	2020-06-23	2020-06-23	1	0	1	1	0			0	1	0	0	0		2021-01-20	40	1	1	0	6	1
2	0	1961-08-29	58	1	4	1	3	1	1	2020-06-25	2020-06-25	1	0	1	1	0			0	1	0	0	0		2020-12-21	40	1	1	0	5	1
2	0	1978-03-08	34	0	4	1	0	0	1	2011-08-16	2013-01-10		513	0	0	1	2014-11-07	206	1	0	0	1	0		2013-10-09	40	1	1	0	8
2	1	1985-01-01	28	1	4	1	1	0	0	2012-12-31	2013-01-10	1	10	0	0	1	2013-01-10	216	1	0	1	0	0		2018-01-09	40	1	1	0	59
2	0	1993-10-13	19	1	4	1	0	1	1	2012-12-31	2013-01-10		10	0	0	1	2013-01-10	76	1	0	1	0	0		2013-08-19	40	1	1	0	7
2	0	1982-10-23	30	1	4	1	0	0	0	2011-11-24	2013-01-25	1	428	0	0	1	2011-01-31	124	1	0	1	0	0		2013-08-20	40	1	1	0	6
2	0	1977-03-21	35	0	4	1	0	0	1	2010-01-01	2013-01-28	3	1123	0	0	1	2013-01-28	192	1	0	1	0	0		2013-08-20	40	1	1	0	6
2	0	1976-04-23	36	1	4	1	2	0	0	2013-02-07	2013-02-21	3	14	0	0	1	2013-02-21	146	1	0	0	1	0		2013-10-09	40	1	1	0	7
2	0	1977-01-04	36	1	4	1	0	0	0	2013-02-03	2013-03-21	3	46	0	0	1	2013-01-21	191	1	0	1	0	0		2013-08-19	40	1	1	0	4
2	1	1977-07-23	35	0	4	1	3	0	0	2013-02-12	2013-05-02	1	79	0	0	1	2013-05-02	547	1	0	0	1	0		2017-10-31	40	1	1	0	53
2	0	1993-02-13	20	0	4	1	1	0	1	2013-03-07	2013-09-05	1	182	0	0	1	2013-03-10	529	1	0	0	1	0		2016-12-07	40	1	1	0	39
2	0	1981-03-17	33	0	4	1	0	0	0	2014-01-23	2014-03-17		53	0	0	1	2014-01-30	17	1	0	0	1	0		2017-10-31	40	1	1	0	43
2	0	2048-05-23	65	1	4	1	3	0	1	2014-03-27	2014-06-27	2	92	0	0	1	2014-04-17	286	1	0	0	1	0		2017-03-01	40	1	1	0	32
2	0	1953-04-23	61	0	4	1	3	0	1	2011-07-08	2014-07-14	1	1102	0	0	1	2011-07-14	256	1	0	0	1	0		2018-03-20	40	1	1	0	44
2	1	1971-07-13	43	1	4	1	1	0	1	2014-08-04	2014-08-14	2	10	0	0	1	2014-08-14	172	1	0	0	1	0		2018-02-06	40	1	1	0	41
2	0	1969-08-28	45	0	4	1	1	0	1	2015-01-16	2015-01-22	1	6	0	0	1	2015-01-22	330	1	0	0	1	0		2017-12-12	40	1	1	0	34
2	0	1979-08-17	35	0	4	1	1	0	1	2015-02-20	2015-02-26		6	0	0	1	2015-02-20	3	1	0	0	1	0		2017-08-23	40	1	1	0	29
2	0	1985-07-14	29	1	4	1	0	0	1	2015-03-25	2015-04-02	1	8	0	0	1	2015-04-02	254	1	0	1	0	0		2017-10-18	40	1	1	0	30
2	1	1962-09-27	52	1	4	1	3	0	0	2015-07-27	2015-08-13	3	17	0	0	1	2015-08-13	138	1	0	1	0	0		2017-12-12	40	1	1	0	27
2	0	1982-01-25	34	1	4	1	1	0	0	2015-09-15	2015-10-21	1	36	0	0	1	2015-10-22	461	1	0	1	0	0		2017-01-31	40	1	1	0	15
2	1	1972-06-09	43	0	4	1	0	0	1	2015-10-12	2015-10-22	3	10	0	0	1	2015-10-22	321	1	0	1	0	0		2017-07-04	40	1	1	0	20
2	0	1968-04-18	47	1	4	1	0	0	0	2014-12-17	2015-10-22	3	309	0	0	1	2015-10-22	185	1	0	1	0	0		2017-01-04	40	1	1	0	14
2		1962-04-13	53	1	4	1	3	0	0	2015-08-04	2015-12-31	3	149	0	0	1	2015-12-31	364	1	0	0	1	0		2014-12-12	40	1	1	0	-12
2	0	1980-01-30	36	1	4	1	1	1	1	2017-01-02	2017-01-02	1	0	1	1	0			0	0	0	1	0		2018-12-10	40	1	1	0	23
2	0	1978-01-12	38	0	4	1	0	0	0	2016-12-09	2017-01-05	2	27	1	0	0			0	0	0	1	0		2017-02-01	40	1	1	0	0
2	0	1981-12-21	35	1	4	1	1	0	1	2017-01-11	2017-01-12	1	1	1	0	0			0	0	0	1	0		2019-02-27	40	1	1	0	25
2	0	1971-10-02	45	1	4	1	1	0	1	2017-05-11	2017-05-12	4	1	1	0	0			0	0	0	1	0		2017-10-05	40	1	1	0	4
2	0	1985-01-08	32	0	4	1	1	0	1	2017-09-04	2017-09-11	1	7	1	0	0			0	0	0	1	0		2018-07-17	40	1	1	0	10
2	0	1974-09-06	43	0	4	1	0	0	1	2017-09-18	2017-09-18	2	0	1	1	0			0	0	0	1	0		2018-10-09	40	1	1	0	12
2	0	1989-05-11	28	1	4	1	1	0	0	2017-11-30	2018-01-10	1	41	1	0	0			0	0	0	0	1		2019-03-20	40	1	1	0	14
2	0	1967-08-22	50	0	4	1	3	0	0	2014-08-30	2018-02-13	1	1263	1	0	1	2014-09-15	35	1	0	0	1	0		2018-06-19	40	1	1	0	4
2	1	1958-06-23	59	1	4	1	3	0	1	2014-09-02	2018-03-12		1287	1	0	0			0	0	0	1	0		2018-12-04	40	1	1	0	8
2	1	1969-01-06	49	0	4	1	0	0	0	2018-10-31	2018-10-31	2	0	1	1	0			0	0	0	1	0		2018-11-27	40	1	1	0	0
2	0	1977-01-01	42	1	4	1	0	0	0	2019-01-21	2019-01-21	2	0	1	1	0			0	0	0	1	0		2019-07-16	40	1	1	0	5
2	0	1994-03-10	24	1	4	1	0	0	0	2019-01-22	2019-01-22	1	0	1	1	0			0	0	0	0	1		2019-07-16	40	1	1	0	5
2	1	1965-10-30	54	1	4	1	2	1	0	2019-11-13	2019-11-13	2	0	1	1	0			0	0	0	1	0		2020-11-30	40	1	1	0	12
2	0	1989-02-06	30	1	4	1	0	0	1	2014-10-21	2020-01-20		1917	1	0	0			0	0	0	1	0		2020-11-04	40	1	1	0	9
2	1	1978-03-13	35	0	4	1	1	0	1	2013-10-14	2013-11-14		31	0	0	1	2013-11-14	308	1	0	0	1	0		2018-07-03	10000000	1	0	1	55
2	0	1974-08-26	40	1	4	1	0	0	0	2014-10-30	2014-11-06	3	7	0	0	1	2014-11-06	10	1	1	0	0	0		2017-06-06	6855000	1	0	1	31	1	2017-11-28	40	5	1	0	0	2019-01-15	77	1	13	2020-02-18	119	1	13
2	0	1960-11-02	52	0	4	1	3	0	1	2013-06-11	2013-06-27		16	0	0	1	2013-06-27	74	1	0	0	0	1		2017-01-17	6465000	1	0	1	42
2	1	1979-05-31	35	1	4	1	1	1	1	2013-08-01	2014-08-28	2	392	0	0	1	2014-08-28	206	1	1	0	0	0		2018-01-23	2591000	1	0	1	40	0
2	0	1976-08-23	38	0	4	1	1	0	0	2015-02-17	2015-03-19	1	30	0	0	1	2015-03-19	68	1	1	0	0	0		2017-01-04	1470000	1	0	1	21	1	2018-05-08	157150	16	1	0	0	2020-05-04	67930	1	23
2	0	1964-10-12	49	1	4	1	1	0	1	2014-04-12	2014-05-15	2	33	0	0	1	2014-04-12	83	1	1	0	0	0		2017-09-21	1283000	1	0	1	40	1	2018-12-04	12542	14	1	0	0	2019-06-18	1442	1	6
2	1	1984-11-02	34	1	4	1	0	0	1	2018-09-23	2019-04-08		197	1	0	0			0	1	0	0	0		2020-04-02	864803	1	0	1	11	0	2020-09-22	112513	5	1	0	0
2	0	1965-03-22	48	1	4	1		1	0	2013-07-01	2013-07-11		10	0	0	1	2013-07-11	57	1	0	1	0	0		2013-08-21	700000	1	0	1
2	1	1967-07-20	48	0	4	1	0	0	1	2015-06-26	2015-07-30	3	34	0	0	1	2015-07-30	165	1	0	0	0	1		2017-11-28	666000	1	0	1	27		2018-08-27	40	8	1	0	0
2	1	1967-07-07	46	1	4	1	3	0	0	2013-09-20	2013-10-03	2	13	0	0	1	2013-10-03	87	1	1	0	0	0		2013-10-09	584000	1	0	1	0	1	2018-09-25	40	59	1	0	0	2020-06-16	40	0	20
2	0	1981-05-13	32	0	4	1	0	0	0	2013-05-30	2013-06-13	4	14	0	0	1	2013-06-13	271	1	0	0	0	1		2013-08-19	434000	1	0	1	2
2	1	1979-02-11	35	1	4	1	1	1	1	2014-02-12	2014-06-05		113	0	0	1	2014-06-05	12	1	0	0	0	1		2017-04-26	327591	1	0	1	34
2	1	1964-03-19	49	1	4	1	1	0	1	2013-05-22	2013-06-04	3	13	0	0	1	2013-05-30	204	1	1	0	0	0		2013-08-19	278000	1	0	1	2	0	2017-10-18	144	49	1	0	0	2018-02-07	1448	1	3	2018-09-11	40	0	7	2020-01-14	40	0	16
2	0	1961-08-06	54	1	4	1	0	0	1	2015-10-02	2015-10-08	2	6	0	0	1	2015-10-09	36	1	0	0	0	1		2017-04-26	243669	1	0	1	18
2	1	1956-08-08	56	0	4	1	0	0	1	2013-07-01	2013-07-16	3	15	0	0	1	2013-07-11	192	1	0	0	0	1		2017-10-05	166900	1	0	1	50
2	0	1972-06-02	41	0	4	1	1	0	0	2013-06-14	2013-07-11	3	27	0	0	1	2013-07-11	296	1	1	0	0	0		2013-08-21	164188	1	0	1	1	1	2018-05-16	40	56	1	0	0	2019-05-08	40	0	11	2020-02-26	40	0	9
2	0	1981-06-13	34	1	4	1	0	0	0	2011-03-23	2015-09-24	3	1646	0	0	1	2015-09-24	9	1	0	0	0	1		2017-10-31	142600	1	0	1	25
2	0	1997-02-23	18	0	4	1	0	0	0	2015-01-21	2015-04-02	3	71	0	0	1	2015-04-02	207	1	1	0	0	0		2017-01-17	115800	1	0	1	21	1	2018-08-14	40	18	1	0	0	2020-06-09	40	0	21
2	1	1954-05-15	59	0	4	1	1	0	1	2013-03-08	2013-10-03	1	209	0	0	1	2013-10-03	174	1	1	0	0	0		2013-10-09	109869	1	0	1	0	1	2017-10-31	40	48	1	0	0	2019-02-22	40	0	15	2020-05-14	40	0	14
2	1	1996-03-07	19	0	4	1	1	0	0	2015-03-25	2015-04-02		8	0	0				0	1	0	0	0		2017-05-28	99800	1	0	1	25	1	2018-07-17	34200	13	1	0	0	2018-12-22	3232	1	5	2019-07-02	40	0	6
2	0	1972-10-31	40	1	4	1	0	0	0	2012-12-29	2013-01-27	3	29	0	0	1	2012-12-27	88	1	1	0	0	0		2017-04-11	89250	1	0	1	50	1	2017-10-31	8555	6	1	0	0	2018-12-05	27763	1	13
2	0	1981-03-23	38	1	4	1	1	0	1	2019-07-29	2019-07-29	1	0	1	1	0			0	0	0	0	1		2020-02-18	83179	1	0	1	6		2020-08-18	40	6	1	0	0
2	1	1966-08-29	46	0	4	1	1	1	1	2013-06-22	2013-06-27	3	5	0	0	1	2013-06-27	110	1	0	0	0	1		2013-08-20	77990	1	0	1	1		2018-04-27	1295.5	56	1	0	0
2	1	1978-08-14	36	1	4	1	1	0	1	2014-10-06	2014-10-09		3	0	0	1	2014-10-09	496	1	1	0	0	0		2017-02-01	76150	1	0	1	27	1	2018-01-23	40	11	1	0	0	2019-01-31	40	0	12	2020-04-02	40	0	14
2	1			1	4	1	1	0	1	2014-10-06	2014-10-09		3	0	0	1	2014-10-09	496	1	1	0	0	0		2017-02-01	76150	1	0	1	27	1	2018-01-23	40	11	1	0	0	2019-01-31	40	0	12	2020-04-02	40	0	14
2	1	1970-09-21	42	0	4	1	3	0	1	2013-08-02	2013-08-22	3	20	0	0	1	2013-08-22	280	1	1	0	0	0		2018-07-17	69100	1	0	1	58	0	2019-06-11	40	10	1	0	0
2	0	1964-04-04	49	0	4	1	3	0	1	2011-07-05	2013-08-08	3	765	0	0	1	2013-08-08	93	1	1	0	0	0		2013-08-19	68655	1	0	1	0	1	2017-06-21	40	46	1	0	0	2018-09-25	40	0	15
2	0	1973-05-06	44		4	1		0	0	2017-07-27	2017-07-27		0	1	1	0			0	0	0	0	1	2021-12-12	2018-03-04	56300	1	0	1	5		2019-03-05	116794	12	0	0	1	2019-09-17	57690	1	6	2020-09-08	140419	1	11
2	1	1969-11-05	45	1	4	1	1	0	1	2015-01-19	2015-02-10	3	22	0	0	1	2015-02-19	167	1	1	0	0	0		2018-01-09	50400	1	0	1	34	0	2019-04-09	40	15	1	0	0
2	0	1982-10-24	32	1	4	1		0	0	2013-01-04	2015-08-13		951	0	0				0	1	0	0	0		2018-08-28	45955	1	0	1	36	1	2019-09-03	2353	12	1	0	0
2	0	2041-12-30	72	1	4	1	3	1	1	2013-12-30	2014-01-09		10	0	0	1	2014-01-09	118	1	0	0	1	0		2017-03-01	43025	1	0	1	37		2017-06-21	40	3	1	0	0
2	0	1973-10-11	39	0	4	1	3	0	1	2013-04-29	2013-05-16		17	0	0	1	2013-05-16	292	1	0	0	1	0		2017-03-01	42950	1	0	1	45
2	0	1995-03-23	18	0	4	1	1	0	1	2013-08-08	2013-10-03	3	56	0	0	1	2013-10-03	104	1	0	1	0	0		2013-10-09	40622	1	0	1	0
2	0	2049-07-01	68	1	4	1	2	0	0	2017-05-24	2017-05-24	1	0	1	1	0			0	1	0	0	0		2019-03-27	38909	1	0	1	22	0
2	0	1980-03-12	39	1	4	1	0	0	0	2020-02-03	2020-02-03	2	0	1	1	0			0	1	0	0	0		2020-08-11	33978	1	0	1	6	1
2	0	1968-05-14	48	1	4	1	0	0	1	2017-01-23	2017-01-25	2	2	1	0	1	2017-01-17	58	1	1	0	0	0		2017-03-01	29815	1	0	1	1	1	2018-06-19	40	15	1	0	0
2	1	1968-10-03	48	1	4	1	0	1	1	2017-01-12	2017-01-25	2	13	1	0	1	2017-01-17	58	1	1	0	0	0		2017-03-01	29815	1	0	1	1	1	2018-06-19	40	15	1	0	0
2	0	2049-07-23	63	0	4	1	3	0	1	2012-09-05	2013-01-24	2	141	0	0	1	2012-01-24	305	1	1	0	0	0		2013-08-02	27302	1	0	1	6	0	2018-01-09	40	53	1	0	0	2020-03-12	40	0	26
2	1	1969-07-29	44	0	4	1	1	0	1	2013-09-11	2013-09-19	1	8	0	0	1	2013-09-19	129	1	1	0	0	0		2013-10-09	26585	1	0	1	0	1	2017-04-11	40	42	1	0	0	2018-09-11	40	0	17	2020-06-09	53	1	20
2	1	1987-11-26	32	0	4	1	0	0	1	2019-12-23	2019-12-23	1	0	1	1	0			0	1	0	0	0		2020-06-23	23156	1	0	1	6	1	2020-10-20	741	3	1	0	0	2021-01-20	40	0	3
2	0	1987-11-26	32	0	4	1		0	1	2019-12-23	2019-12-23	1	0	1	1	0			0	1	0	0	0		2020-06-23	23156	1	0	1	6	1	2020-10-20	741	3	1	0	0	2021-01-20	40	0	3
2	0	1967-07-21	49	1	4	1	1	0	0	2017-02-14	2017-02-14	1	0	1	1	0			0	1	0	0	0		2019-02-21	21679	1	0	1	24	1	2019-07-16	40	4	1	0	0	2020-07-28	40	0	12
2	0	1967-07-09	49	1	4	1	1	0	1	2017-02-14	2017-02-14	1	0	1	1	0			0	1	0	0	0		2019-02-21	21679	1	0	1	24	1	2019-07-16	40	4	1	0	0
2	0	1975-04-23	38	0	4	1	1	0	0	2012-06-01	2013-10-03	3	489	0	0	1	2013-10-03	564	1	1	0	0	0		2013-10-09	21643	1	0	1	0	1	2017-03-14	40	41	1	0	0
2	0	1968-06-16	45	1	4	1	0	0	0	2013-09-16	2013-09-19		3	0	0	1	2013-09-19	10	1	0	1	0	0		2013-09-09	20892	1	0	1	0
2	0	1985-06-10	33		4	1		0	0	2019-01-22	2019-01-22	1	0	1	1	0			0	0	0	1	0		2019-07-16	20720	1	0	1	5		2020-01-21	30434	6	0	0	1
2	0	1987-02-02	28	1	4	1	0	0	0	2014-07-08	2015-02-05	3	212	0	0	1	2015-02-05	76	1	1	0	0	0		2018-12-05	19810	1	0	1	46	1	2019-09-03	94970	8	0	0	1	2020-03-20	170409	1	6
2	0	2043-05-23	74	0	4	1	3	0	0	2010-09-02	2017-07-19	2	2512	1	0	1	2012-12-11	209	1	0	0	1	0		2012-06-06	18866	1	0	1			2016-08-30	40	50	1	0	0
2	0	1983-10-31	31	1	4	1	3	0	1	2014-10-27	2014-11-20	2	24	0	0	1	2014-11-20	47	1	1	0	0	0		2019-03-28	17979	1	0	1	52	1	2020-02-18	977795	10	0	0	1
2	1	1984-02-21	33	1	4	1	0	0	1	2017-09-19	2017-11-07	1	49	1	0	0			0	1	0	0	0		2020-01-14	17832	1	0	1	26	0	2020-09-22	91979	8	0	0	1
2	0	1963-08-10	50	0	4	1	3	0	1	2014-01-17	2014-03-06	1	48	0	0	1	2014-03-06	301	1	1	0	0	0		2019-02-27	17005	1	0	1	59	0	2019-09-24	40	6	1	0	0	2020-04-02	40	0	6
2	0	1975-02-15	40	1	4	1	3	0	0	2015-10-07	2015-10-27	1	20	0	0	1	2015-10-15	176	1	0	0	1	0		2017-10-18	15845	1	0	1	23		2018-11-20	171976	13	0	0	1
2	0	1967-05-28	46	1	4	1	0	1	1	2013-10-01	2013-10-17	3	16	0	0	1	2013-10-17	28	1	1	0	0	0		2017-10-25	14087	1	0	1	48	1	2019-03-20	18135	16	1	0	0	2019-06-25	804	1	3
2	0	1965-07-02	49	1	4	1	3	0	1	2014-10-23	2014-11-06		14	0	0	1	2014-11-06	158	1	1	0	0	0		2017-06-21	11640	1	0	1	31	1	2018-03-04	40	8	1	0	0	2020-02-18	40	0	23
2	1	1978-09-11	41	0	4	1	1	0	1	2019-12-23	2019-12-23	1	0	1	1	0			0	1	0	0	0		2020-06-23	6716	1	0	1	6	1	2020-10-20	40	3	1	0	0
2	1	1970-05-05	43	1	4	1	1	0	1	2009-01-23	2013-07-25	2	1644	0	0	1	2013-07-25	195	1	1	0	0	0		2013-08-19	6066	1	0	1	0	1
2	1	1960-04-28	53	1	4	1	1	1	1	2013-09-02	2013-09-19		17	0	0	1	2013-09-19	416	1	1	0	0	0		2013-10-09	5907	1	0	1	0	0
2	0	1968-08-23	50	0	4	1	1	0	0	2018-11-20	2018-11-26	2	6	1	0	0			0	1	0	0	0		2020-08-11	5785	1	0	1	20	0
2	0	1972-04-17	42	1	4	1	1	0	1	2014-10-14	2015-01-22	3	100	0	0	1	2015-01-22	370	1	0	0	1	0		2018-08-27	5755	1	0	1	43
2	1	1972-04-17	42	1	4	1	1	0	1	2014-10-14	2015-01-22	3	100	0	0	1	2015-01-22	370	1	0	0	1	0		2018-08-27	5755	1	0	1	43
2	0	1979-09-04	35	1	4	1	1	0	1	2015-02-16	2015-02-19	2	3	0	0	1	2015-02-19	159	1	1	0	0	0		2018-05-22	5465	1	0	1	39	0	2020-05-12	90053	23	0	0	1
2	0	1973-04-30	41	0	4	1	0	0	1	2014-05-26	2014-06-05		10	0	0	1	2014-06-05	214	1	1	0	0	0		2018-01-23	5460	1	0	1	43	0	2019-02-25	40	13	1	0	0
2	0	1977-09-23	37	0	4	1	1	0	1	2014-10-06	2014-10-23	2	17	0	0	1	2014-10-23	209	1	1	0	0	0		2017-02-01	4957	1	0	1	27	0	2017-11-14	40	9	0	0	1	2019-07-02	5586	1	19	2020-04-02	155501	1	9
2	0	1962-03-29	51	0	4	1	0	0	1	2013-03-20	2013-05-02	4	43	0	0	1	2013-05-02	37	1	0	1	0	0		2013-08-19	4776	1	0	1	3
2	1	1972-09-23	41	1	4	1	0	0	1	2013-12-30	2014-02-06	1	38	0	0	1	2014-02-06	170	1	1	0	0	0		2017-09-07	4235	1	0	1	43	1	2019-03-05	40	17	1	0	0	2020-03-18	40	0	12
2	0	1978-06-30	38	1	4	1	1	0	1	2015-11-30	2017-02-06	2	434	1	0	0			0	0	1	0	0		2017-03-14	4176	1	0	1	1
2	0	1992-07-23	20	0	4	1	0	0	0	2013-02-01	2013-02-21		20	0	0	1	2015-08-27	217	1	1	0	0	0		2017-04-11	3949	1	0	1	49	0
2	0	1972-12-25	40	1	4	1	1	0	1	2013-08-14	2013-08-22	1	8	0	0	1	2013-08-22	148	1	1	0	0	0		2020-05-04	3472	1	0	1	80	0
2	1	1965-08-07	54	1	4	1	1	0	1	2017-08-14	2019-08-28		744	1	0	0			0	1	0	0	0		2020-01-28	3442	1	0	1	5	1
2	1	1985-10-20	32	1	4	1	1	0	1	2017-10-05	2017-10-31	2	26	1	0	0			0	0	0	1	0		2018-05-08	3244	1	0	1	6		2019-09-17	115	16	1	0	0
2	0	1984-06-11	29	1	4	1	0	0	1	2013-06-24	2013-06-27		3	0	0	1	2013-06-27	89	1	0	0	1	0		2013-08-20	3069	1	0	1	1
2	1	1963-10-12	49	1	4	1	3	0	1	2013-03-25	2013-04-04	3	10	0	0	1	2013-04-04	218	1	1	0	0	0		2017-07-18	3065	1	0	1	51	0
2	0	1976-03-23	39	0	4	1	1	0	0	2015-03-23	2015-04-02	3	10	0	0	1	2015-04-02	158	1	1	0	0	0		2016-12-07	2971	1	0	1	20	1	2019-02-21	14393	26	0	0	1	2019-07-30	29280	1	5	2020-01-30	11580	1	6
2	0	1979-02-02	34	1	4	1	0	0	1	2012-10-15	2013-05-02		199	0	0	1	2013-05-02	889	1	0	1	0	0		2013-08-19	2812	1	0	1	3
2	1	1974-11-29	39	1	4	1	3	0	1	2014-01-27	2014-02-06	1	10	0	0	1	2014-02-06	269	1	1	0	0	0		2017-10-18	2362	1	0	1	44	1	2019-01-08	40	14	1	0	0	2020-06-17	547	1	17
2	0	1992-12-09	26	0	4	1	3	0	0	2019-10-31	2019-11-10	3	10	1	0	0			0	1	0	0	0		2020-07-07	2069	1	0	1	81220	1	2020-12-08	40	5	1	0	0
2	0	1969-02-02	44	1	4	1	3	0	1	2013-08-13	2013-08-22	1	9	0	0	1	2013-08-22	193	1	1	0	0	0		2013-10-09	1698	1	0	1	1	1	2017-01-04	40	38	0	0	1	2017-12-26	40	0	11	2020-01-21	15442	1	24
2	1	1991-09-12	23	0	4	1	1	0	1	2014-04-16	2015-07-07	1	447	0	0	1	2015-07-07	335	1	1	0	0	0		2019-01-15	1546	1	0	1	42	1	2019-07-16	40	6	1	0	0
2	0	1972-02-29	43	1	4	1	1	0	1	2015-07-16	2015-07-30	2	14	0	0	0			0	1	0	0	0		2017-06-21	1171	1	0	1	22	0	2018-11-06	46	16	1	0	0
2	0	1967-10-18	51	1	4	1	1	0	0	2016-12-16	2019-02-12		788	1	0	0			0	0	0	1	0		2019-12-27	928	1	1	0	10
2	0	1969-07-21	43	0	4	1	1	0	1	2013-02-01	2013-02-07	2	6	0	0	1	2014-04-17	350	1	1	0	0	0		2013-10-09	761	1	1	0	8	1	2016-12-21	40	38	1	0	0	2018-07-17	40	0	18	2019-07-30	40	0	12
2	1	1978-07-28	38	1	4	1	0	0	0	2017-03-16	2017-03-16	2	0	1	1	0			0	1	0	0	0		2017-04-26	743	1	1	0	1	0	2018-12-26	40	20	1	0	0	2020-10-20	40	0	21
2	0	1959-04-03	53	0	4	1	2	0	0	2010-04-02	2013-01-24	4	1028	0	0	1	2013-01-24	297	1	1	0	0	0		2018-12-18	665	1	1	0	70	1
2	0	1978-11-02	34	0	4	1	1	0	1	2010-08-23	2013-05-16	1	997	0	0	1	2013-05-16	166	1	0	0	1	0		2013-08-21	600	1	1	0	3
2	0	1979-08-01	36	1	4	1	0	1	1	2015-10-13	2015-10-22	3	9	0	0	1	2015-10-23	201	1	1	0	0	0		2017-01-14	599	1	1	0	14	1	2019-11-14	40	34	1	0	0	2020-05-26	40	0	6
2	1	1970-09-23	43	0	4	1	2	0	0	2014-05-10	2014-06-02	1	23	0	0	1	2014-05-15	178	1	1	0	0	0		2017-10-18	559	1	1	1	40	1	2018-07-17	40	8	1	0	0	2019-07-09	40	0	11
2	1	1983-01-09	32	0	4	1	0	0	0	2015-02-06	2015-02-19	2	13	0	0	1	2015-02-19	243	1	1	0	0	0		2017-12-12	531	1	1	0	33	0	2019-01-31	1073	13	0	0	1	2019-08-13	63560	1	6	2020-01-30	5600	1	5
2	1	1971-11-20	41	1	4	1	0	0	1	2011-10-18	2013-07-25	2	646	0	0	1	2013-07-25	257	1	1	0	0	0		2017-10-05	465	1	1	0	50	1	2019-03-04	18464	16	0	0	1
2	0	1970-12-02	43	1	4	1	0	0	1	2013-11-01	2014-07-31	1	272	0	0	1	2014-07-31	195	1	1	0	0	0		2019-01-15	465	1	1	0	53	1
2	0	1977-03-05	36	0	4	1	0	0	0	2011-10-15	2013-03-18		520	0	0	1	2011-11-30	185	1	0	0	1	0		2013-10-09	454	1	1	0	6
2	1	1975-06-29	44	1	4	1	1	0	0		2019-08-14			1		0			0	1	0	0	0		2020-04-17	436	1	1	0	8	1
2	0	1973-05-31	40	0	4	1	0	0	0	2013-05-01	2013-06-27	1	57	0	0	1	2013-06-27	252	1	0	1	0	0		2013-08-20	414	1	1	0	1
2	0	1978-08-28	36	1	4	1	1	1	1	2014-08-28	2014-09-11	3	14	0	0	1	2014-09-11	428	1	1	0	0	0		2019-08-20	390	1	1	0	59	1	2020-06-30	76	10	1	0	0
2	0	2048-09-26	67	0	4	1	3	0	0	2015-06-19	2015-07-02	1	13	0	0	1	2015-07-02	248	1	1	0	0	0		2019-01-15	111	1	1	0	42	1
2	1	1974-07-13	38	0	4	1	3	0	0	2011-05-01	2013-05-23		753	0	0	1	2006-03-04	154	1	0	1	0	0		2013-08-19	101	1	1	0	2
2	0	1959-06-10	55	0	4	1	0	0	0	2015-01-26	2015-02-05	3	10	0	0	1	2015-02-05	270	1	1	0	0	0		2019-05-06	73	1	1	0	51	0
2	0	1959-01-08	58	1	4	1	1	0	1	2017-02-06	2017-04-11	3	64	1	0	0			0	1	0	0	0		2019-05-08	69	1	1	0	24	1	2020-01-14	40	8	1	0	0
2	0	1972-07-27	47	1	4	1	1	0	0	2020-04-30	2020-04-30	1	0	1	1	0			0	1	0	0	0		2020-10-20	65	1	1	0	5	0
2	0	1976-10-10	41	1	4	1	1	0	1	2018-08-13	2018-08-13	1	0	1	1	0			0	1	0	0	0		2019-03-06	63	1	1	0	6	1	2019-09-24	40	6	1	0	0
2	1	1975-04-04	44	1	4	1	0	1	1	2019-08-02	2019-09-02	3	31	1	0	0			0	1	0	0	0		2020-03-11	63	1	1	0	6	0	2020-09-08	233297	5	0	0	1
2	1	1975-08-31	39	1	4	1	0	0	1	2015-01-22	2015-01-22	3	0	0	1	1	2015-01-22	310	1	1	0	0	0				0				0
2	0	1961-06-21	53	1	4	1	0	0	0	2015-04-17	2015-04-30	2	13	0	0	1	2015-04-30	298	1	1	0	0	0				0				0
2	0	1980-09-01	35	1	4	1	1	0	0	2015-11-19	2015-11-19	2	0	0	1	1	2015-11-20	230	1	1	0	0	0				0				0
2	1	1975-12-20	40	1	4	1	0	0	0	2013-05-02	2015-12-31	3	973	0	0	1	2015-12-31	74	1	1	0	0	0				0
2	0	1978-02-21	38	0	4	1	2	1	1	2017-01-24	2017-01-24	2	0	1	1	0			0	1	0	0	0				0				0
2	0	1987-04-30	30	1	4	1	0	0	1	2015-08-06	2017-11-13	1	830	1	0	1	2017-10-16	352	1	1	0	0	0				0				0
2	0	1980-11-14	37	1	4	1	0	0	1	2018-01-08	2018-01-08	4	0	1	1	0			0	1	0	0	0				0				0
2		1990-10-16	27		4	1	0	0	0	2018-09-07	2018-09-07	2	0	1	1	0			0	1	0	0	0				0				0
2	1	1961-03-02	57	1	4	1	0	0	1	2018-10-30	2018-10-30	1	0	1	1	0			0	1	0	0	0				0				1
2	0	1989-03-18	29	1	4	1	1	0	0	2018-11-06	2018-11-06	2	0	1	1	0			0	1	0	0	0				0				1
2	0	1973-08-17	45	0	4	1	1	0	1	2018-11-21	2018-11-21	2	0	1	1	0			0	1	0	0	0				0				0
2	0	1983-08-08	35		4	1	1	0	0	2018-11-30	2018-11-30	3	0	1	1	0			0	1	0	0	0				0				0
2	1	1981-04-06	37	1	4	1	0	0	1	2018-12-02	2018-12-02	2	0	1	1	0			0	1	0	0	0				0				0
2	0	1990-10-20	28	1	4	1	1	0	1	2019-01-14	2019-01-14	1	0	1	1	0			0	1	0	0	0				0				0
2	0	1966-09-12	52	1	4	1	1	0	0	2014-10-10	2019-05-10		1673	1	0	0			0	1	0	0	0				0				1
2	1	1983-04-25	36	1	4	1	1	0	1	2019-06-29	2019-07-24	1	25	1	0	0			0	1	0	0	0				0				0
2	0	1966-01-01	53	1	4	1	1	0	1	2019-08-13	2019-08-13	3	0	1	1	0			0	1	0	0	0				0				1
2	0	1980-09-01	39	0	4	1	0	0	0	2019-09-23	2019-09-23	1	0	1	1	0			0	1	0	0	0				0				0
2	0	1981-11-18	37	0	4	1	0	0	1	2019-10-07	2019-10-07	2	0	1	1	0			0	1	0	0	0				0				0
2	0	1976-12-12	43	1	4	1	1	1	1	2015-08-27	2020-01-21	4	1608	1	0	1	2015-08-27	106	1	1	0	0	0				0				0
2	1	1979-09-02	40	1	4	1	1	0	0	2020-01-22	2020-01-22	2	0	1	1	0			0	1	0	0	0				0				0
2	0	1954-01-18	66	1	4	1	1	0	1	2020-02-12	2020-02-12	2	0	1	1	0			0	1	0	0	0				0				0
2	0	1982-12-22	37	1	4	1	1	1	1	2020-02-27	2020-02-27	1	0	1	1	0			0	1	0	0	0				0				0
2	0	1975-08-04	44	1	4	1	1	0	1	2020-03-10	2020-03-11	1	1	1	0	0			0	1	0	0	0				0				0
2	1	1985-06-12	34	0	4	1	0	0	0	2020-03-16	2020-03-16	1	0	1	1	0			0	1	0	0	0				0				0
2	0	1982-12-15	37	1	4	1	1	0	1	2020-04-27	2020-04-27	1	0	1	1	0			0	1	0	0	0				0				0
2	1	1995-03-23	25	1	4	1	0	0	0	2020-07-06	2020-07-06	2	0	1	1	0			0	1	0	0	0				0				1
2	0	1977-04-16	43	1	4	1	1	1	1	2020-07-25	2020-07-25	1	0	1	1	0			0	1	0	0	0				0				0
2	0	1995-09-10	24	1	4	1	0	0	1	2020-07-30	2020-07-30	2	0	1	1	0			0	1	0	0	0				0				0
2	0	1965-01-10	55	1	4	1	1	1	1	2020-08-07	2020-08-07	2	0	1	1	0			0	1	0	0	0				0				0
2	0	1971-08-04	49	1	4	1	1	1	1	2020-08-26	2020-08-26	2	0	1	1	0			0	1	0	0	0				0				1
2	0	1988-04-02	32	1	4	1	1	0	1	2020-09-02	2020-09-02	1	0	1	1	0			0	1	0	0	0				0				1
2	1	1984-12-15	35	1	4	1	0	0	0	2020-09-07	2020-09-07	1	0	1	1	0			0	1	0	0	0				0				1
2	0	2049-02-26	71	0	4	1	3	0	1	2020-09-08	2020-09-08	2	0	1	1	0			0	1	0	0	0				0				1
2	0	1990-02-14	30	1	4	1	1	1	1	2020-09-23	2020-09-23	1	0	1	1	0			0	1	0	0	0				0				0
2	0	1978-06-24	42	0	4	1	1	0	0	2020-09-29	2020-09-29	1	0	1	1	0			0	1	0	0	0				0				1
2	1	1999-01-10	21	0	4	1	1	0	0	2020-10-01	2020-10-01	1	0	1	1	0			0	1	0	0	0				0				1
2	0	1977-01-04	43	1	4	1	0	0	1	2020-10-12	2020-10-12	1	0	1	1	0			0	1	0	0	0				0				1
2	0	1981-01-02	39	1	4	1	0	0	0	2020-11-02	2020-11-02	1	0	1	1	0			0	1	0	0	0				0				1
2	0	1973-06-26	47	0	4	1	3	0	1	2020-11-05	2020-11-05	1	0	1	1	0			0	1	0	0	0				0				1
2	0	1995-07-11	25	1	4	1	0	0	1	2020-11-09	2020-11-09	1	0	1	1	0			0	1	0	0	0				0				1
2	1	1984-05-13	36	0	4	1	0	0	0	2020-11-10	2020-11-10	2	0	1	1	0			0	1	0	0	0				0				1
2	0	1977-02-08	43	1	4	1	0	1	1	2020-11-12	2020-11-12	1	0	1	1	0			0	1	0	0	0				0				0
2	0	1958-12-12	61	0	4	1	1	0	1	2020-11-12	2020-11-12	1	0	1	1	0			0	1	0	0	0				0				1
2	0	1974-01-13	46	1	4	1	0	0	1	2020-11-12	2020-11-12	2	0	1	1	0			0	1	0	0	0				0				0
2	0	1995-05-05	25	1	4	1	3	0	0	2020-11-16	2020-11-16	1	0	1	1	0			0	1	0	0	0				0				0
2	0	1982-06-20	38	0	4	1	0	0	1	2020-11-23	2020-11-23	1	0	1	1	0			0	1	0	0	0				0				0
2	0	1982-06-17	38	1	4	1	1	0	1	2020-11-23	2020-11-23	1	0	1	1	0			0	1	0	0	0				0				1
2	0	1976-08-23	44	1	4	1	0	0	0	2020-11-27	2020-11-27	1	0	1	1	0			0	1	0	0	0				0				1
2	0	1989-06-08	31	1	4	1	0	0	1	2020-12-01	2020-12-01	1	0	1	1	0			0	1	0	0	0				0				1
2	0	1987-04-12	33	1	4	1	1	0	1	2020-12-04	2020-12-04	2	0	1	1	0			0	1	0	0	0				0				0
2	1	1982-07-07	38	0	4	1	0	0	1	2020-12-17	2020-12-17	1	0	1	1	0			0	1	0	0	0				0				1
2	0	1995-10-26	25	0	4	1	0	0	0	2020-12-17	2020-12-17	2	0	1	1	0			0	1	0	0	0				0				0
2	1	1996-08-07	24	0	4	1	0	0	1	2020-12-21	2020-12-21	1	0	1	1	0			0	1	0	0	0				0				1
2	1	1978-06-06	42	1	4	1	1	0	1	2020-12-21	2020-12-21	2	0	1	1	0			0	1	0	0	0				0				1
2	1	1982-06-02	38	1	4	1	1	0	1	2020-12-31	2020-12-31	1	0	1	1	0			0	1	0	0	0				0				1
2	0	1972-09-08		0	4	1	0	1	0							0			0	1	0	0	0				0				0
2	0	1975-01-01	38	0	4	1	0	1	1	2013-01-09	2013-01-10	4	1	0	0	1	2013-01-10	78	1	0	1	0	0				0
2	0	1979-09-23	33	0	4	1	0	0	0	2013-01-03	2013-01-10		7	0	0	1	2013-01-10	81	1	0	0	0	1				0
2	0	1967-01-01	46	0	4	1	0	0	0	2012-12-30	2013-01-10	3	11	0	0	1	2013-01-10	8	1	0	1	0	0				0
2	0	1977-01-01	36	1	4	1	0	0	1	2012-12-12	2013-01-10		29	0	0	1	2013-01-09	14	1	0	1	0	0				0
2	1	1987-01-02	26	0	4	1	0	0	0	2012-12-28	2013-01-24	3	27	0	0	1	2013-02-07	118	1	0	0	1	0				0
2	0	1985-01-30	27	1	4	1	0	0	1	2013-01-23	2013-01-24	1	1	0	0	1	2013-01-24	233	1	0	1	0	0				0
2	1	1977-01-01	36	0	4	1	3	0	1	2013-01-08	2013-01-24	2	16	0	0	1	2013-01-24	11	1	0	1	0	0				0
2	1	1985-04-13	27	0	4	1	1	0	0	2012-07-30	2013-01-24	2	178	0	0	1	2013-01-24	27	1	0	0	1	0				0
2	0	1986-01-01	27	1	4	1	0	0	1	2008-01-01	2013-01-24	3	1850	0	0	1	2013-01-24	11	1	0	1	0	0				0
2	0	1976-02-26	36	1	4	1	1	0	1	2013-01-29	2013-02-07	3	9	0	0	1	2013-02-07	333	1	0	0	1	0				0
2	0	1992-08-23	20	1	4	1	0	0	0	2013-01-22	2013-02-07	2	16	0	0	1	2013-02-07	272	1	0	0	0	1				0
2	0	1965-02-11	48	1	4	1	3	0	1	2013-01-22	2013-02-07	3	16	0	0	1	2013-02-07	14	1	0	1	0	0				0
2	0	1977-06-03	35	1	4	1	0	0	0	2009-04-23	2013-02-07		1386	0	0	1	2013-02-07	72	1	0	0	0	1				0
2	1	1971-10-07	41	1	4	1	1	1	1	2013-01-30	2013-02-21	3	22	0	0	1	2013-02-21	172	1	0	0	1	0				0
2	0	1982-03-23	30	1	4	1	0	0	0	2012-12-03	2013-02-21	2	80	0	0	1	2013-02-21	98	1	0	1	0	0				0
2	0	1983-03-08	30	1	4	1	1	0	1	2013-02-26	2013-03-07		9	0	0	1	2013-03-07	125	1	0	0	1	0				0
2	1	1980-05-12	32	1	4	1	1	0	0	2012-12-28	2013-03-07	3	69	0	0	1	2013-03-07	20	1	0	0	1	0				0
2	0	1970-02-16	43	0	4	1	0	0	1	2012-02-25	2013-03-07	3	376	0	0	1	2012-03-07	52	1	0	1	0	0				0
2	0	1973-01-04	40	1	4	1	1	0	0	2013-03-13	2013-03-21	2	8	0	0	1	2013-03-21	116	1	0	0	1	0				0
2	0	1985-10-27	27	1	4	1	0	0	1	2013-03-13	2013-03-21	3	8	0	0	1	2013-03-21	208	1	0	1	0	0				0
2	1	1982-11-12	30	1	4	1	0	0	0	2012-07-23	2013-03-26		246	0	0	1	2012-07-23	110	1	0	0	1	0				0
2	0	1970-09-03	42	1	4	1	0	0	0	2013-04-01	2013-04-04	3	3	0	0	1	2013-04-04	223	1	0	0	1	0				0
2	1	1958-11-11	54	1	4	1	0	0	1	2013-03-25	2013-04-04	3	10	0	0	1	2013-04-04	327	1	0	0	1	0				0
2	1	1972-12-04	40	1	4	1	3	1	1	2013-03-25	2013-04-04		10	0	0	1	2013-04-04	13	1	0	1	0	0				0
2	0			1	4	1		0	1	2013-01-03	2013-04-04	3	91	0	0	1	2013-04-04	83	1	0	1	0	0				0
2	1	1971-03-03	42	1	4	1	1	0	1	2012-10-19	2013-04-04	3	167	0	0	1	2013-04-04	138	1	0	0	1	0				0
2	0	1977-05-27	35	1	4	1	3	0	0	2011-12-03	2013-04-04		488	0	0	1	2013-04-04	52	1	0	0	1	0				0
2	0	1972-01-15	41	1	4	1	0	0	1	2013-04-01	2013-05-02		31	0	0	1	2013-05-02	82	1	0	1	0	0				0
2	0	1985-03-12	28	1	4	1	1	0	0	2013-05-06	2013-05-16	3	10	0	0	1	2013-05-16	188	1	0	0	1	0				0
2	0	1973-02-10	40	0	4	1		0	0	2013-03-27	2013-05-16		50	0	0	1	2013-05-16	137	1	0	0	1	0				0
2	0	1983-01-17	30	0	4	1	1	0	1	2013-05-13	2013-05-30	3	17	0	0	1	2013-05-30	140	1	0	1	0	0				0
2	0	1974-11-22	38	1	4	1	0	0	0	2013-06-04	2013-06-13		9	0	0	1	2013-06-13	97	1	0	0	0	1				0
2	0	1976-08-22	36	1	4	1	0	0	0	2013-05-27	2013-06-13	3	17	0	0	1	2013-06-13	10	1	0	0	0	1				0
2	0	1986-11-10	26	1	4	1	0	0	1	2013-06-25	2013-06-27	3	2	0	0	1	2013-06-27	145	1	0	0	1	0				0
2	0	1985-09-23	27	0	4	1	0	0	0	2013-05-01	2013-07-23	3	83	0	0	1	2013-05-28	60	1	0	1	0	0				0
2	0			1	4	1	0	0	1	2013-07-11	2013-07-24	3	13	0	0	1	2013-07-25	78	1	0	0	1	0				0
2	0	1971-06-23	42	1	4	1	2	0	1	2013-07-22	2013-07-25	2	3	0	0	1	2013-07-25	114	1	0	1	0	0				0
2	1	1963-09-03	49	1	4	1	1	0	1	2013-07-17	2013-07-25	1	8	0	0	1	2013-07-25	566	1	0	0	1	0				0
2	1	1977-05-02	36	0	4	1		1	1	2013-07-15	2013-07-25	1	10	0	0	1	2013-07-25	341	1	0	1	0	0				0
2	1	1981-04-06	32	0	4	1		0	1	2013-07-15	2013-07-25	2	10	0	0	1	2013-07-25	126	1	0	1	0	0				0
2	1	1971-04-26	42	0	4	1	3	0	0	2013-07-12	2013-07-25	3	13	0	0	1	2013-07-25	19	1	0	0	1	0				0
2	1	1963-12-05	49	1	4	1	1	0	1	2013-06-26	2013-07-25	3	29	0	0	1	2013-07-25	79	1	0	1	0	0				0
2	1	1982-07-23	31	1	4	1	0	0	0	2012-11-23	2013-08-06	3	256	0	0	1	2013-01-09	823	1	0	0	1	0				0
2	0	1977-01-30	36	1	4	1	0	0	1	2013-08-20	2013-08-22	3	2	0	0	1	2013-08-22	60	1	0	0	0	1				0
2	1	1980-03-16	33	1	4	1	1	0	1	2013-08-19	2013-08-22		3	0	0	1	2013-08-22	358	1	0	0	1	0				0
2	1	1983-09-07	29	1	4	1	3	0	0	2013-09-05	2013-09-05	3	0	0	1	1	2013-09-05	40	1	0	0	1	0				0
2	0	1961-06-10	52	1	4	1	3	0	0	2013-09-02	2013-09-05	3	3	0	0	1	2013-09-05	151	1	0	0	1	0				0
2	0	1950-03-12	63	0	4	1	3	0	1	2013-08-06	2013-09-05	2	30	0	0	1	2013-09-05	374	1	0	0	1	0				0
2	1	1980-04-18	33	1	4	1		0	1	2013-08-06	2013-09-19	3	44	0	0	1	2013-09-19	77	1	0	1	0	0				0
2	0	1980-02-25	33	0	4	1	3	0	0	2011-04-12	2013-09-24		896	0	0	1	2011-04-13	157	1	0	0	1	0				0
2	0	1979-01-31	34	0	4	1	1	0	0	2005-04-05	2013-10-07		3107	0	0	1	2013-07-31	1074	1	0	0	1	0				0
2	0	1995-01-02	18	0	4	1	1	0	0	2013-10-08	2013-10-17	3	9	0	0	1	2013-10-17	130	1	0	1	0	0				0
2	0	1988-09-28	25	1	4	1	0	0	0	2012-03-26	2013-10-17		570	0	0	1	2013-10-17	16	1	0	0	1	0				0
2	1	1958-12-02	54	1	4	1	0	0	0	2011-05-12	2013-10-17		889	0	0	1	2011-06-13	38	1	0	1	0	0				0
2	1	1964-09-25	49	0	4	1	1	0	0	2013-10-01	2013-10-18	2	17	0	0	1	2013-10-18	73	1	0	0	1	0				0
2	0	1961-07-01	52	1	4	1	2	1	0	2013-10-18	2013-10-29		11	0	0	1	2013-10-29	142	1	0	1	0	0				0
2	0	1971-12-31	41	1	4	1	2	0	0	2013-10-23	2013-10-31		8	0	0	1	2013-10-31	104	1	0	1	0	0				0
2	1	1963-03-10	50	1	4	1	0	0	1	2013-10-18	2013-10-31	1	13	0	0	1	2013-10-31	74	1	0	0	1	0				0
2	0	1971-01-12	42	0	4	1	3	0	0	2013-10-07	2013-10-31	4	24	0	0	1	2013-10-31	239	1	0	0	1	0				0
2	0	1960-09-07	53	1	4	1	1	0	1	2013-11-13	2013-11-14	3	1	0	0	1	2013-11-14	316	1	0	0	1	0				0
2	1	1978-01-03	35	1	4	1	1	0	0	2013-11-04	2013-11-14	3	10	0	0	1	2013-11-14	101	1	0	1	0	0				0
2	0	1977-04-15	36	1	4	1	1	0	0	2013-10-31	2013-11-14	3	14	0	0	1	2013-11-14	221	1	0	1	0	0				0
2	1	1964-01-01	49	1	4	1	2	0	0	2013-10-28	2013-11-14		17	0	0	1	2013-11-14	314	1	0	0	1	0				0
2	0	1969-11-19	43	1	4	1	2	0	0	2013-10-24	2013-11-14	3	21	0	0	1	2013-11-14	310	1	0	0	1	0				0
2	0	1976-07-17	37	1	4	1	1	0	1	2013-09-15	2013-11-14	3	60	0	0	1	2013-11-14	133	1	0	0	1	0				0
2	0	1967-12-08	45	0	4	1	2	0	1	2013-11-26	2013-11-28		2	0	0	1	2013-11-28	74	1	0	0	1	0				0
2	0	1970-04-15	43	1	4	1	3	0	0	2013-11-21	2013-11-28	3	7	0	0	1	2013-11-28	432	1	0	0	1	0				0
2	1	1986-12-05	26	0	4	1	1	0	0	2013-11-18	2013-11-28	3	10	0	0	1	2013-11-28	33	1	0	1	0	0				0
2	0	1975-10-10	38	0	4	1	1	0	1	2013-11-18	2013-11-28	4	10	0	0	1	2013-11-28	375	1	0	0	1	0				0
2	0	1970-12-03	43	1	4	1	1	1	1	2013-12-10	2013-12-12	2	2	0	0	1	2013-12-12	103	1	0	0	1	0				0
2	0	1985-11-04	28	1	4	1	0	0	0	2013-12-26	2013-12-26	3	0	0	1	1	2013-12-26	73	1	0	1	0	0				0
2	1	1977-03-15	36	0	4	1	3	0	0	2013-10-07	2013-12-26	2	80	0	0	1	2013-12-26	180	1	0	0	1	0				0
2	0	1969-05-19	44	0	4	1	1	0	1	2011-10-05	2014-01-09	2	827	0	0	1	2014-01-09	11	1	0	0	1	0				0
2	0	1972-09-23	41	1	4	1	0	0	1	2014-01-10	2014-01-23		13	0	0	1	2014-01-23	163	1	0	1	0	0				0
2		1978-01-01	36	1	4	1	1	0	1	2013-12-18	2014-01-23	3	36	0	0	1	2014-01-23	25	1	0	0	1	0				0
2	0	1963-01-20	51	1	4	1	3	0	1	2012-07-10	2014-01-23	2	562	0	0	1	2014-01-23	101	1	0	0	0	1				0
2	0	1977-03-07	36	1	4	1	1	0	1	2013-12-20	2014-02-06	3	48	0	0	1	2013-12-20	116	1	0	0	1	0				0
2	0	1984-12-30	29	1	4	1	0	0	0	2013-12-10	2014-02-06	2	58	0	0	1	2014-02-06	218	1	0	1	0	0				0
2	1	1979-12-05	34	1	4	1	1	0	0	2013-07-30	2014-02-20	2	205	0	0	1	2014-02-20	101	1	0	0	1	0				0
2	1	1962-09-24	51	0	4	1	2	0	1	2011-01-04	2014-02-20	4	1143	0	0	1	2014-02-20	10	1	0	1	0	0				0
2	1	1968-04-27	45	1	4	1	2	0	0	2014-02-26	2014-03-06	3	8	0	0	1	2014-03-06	1	1	0	1	0	0				0
2	1	1978-07-06	35	0	4	1		0	0	2014-02-24	2014-03-06	3	10	0	0	1	2014-03-06	333	1	0	1	0	0				0
2	0	1982-07-16	31	0	4	1	1	0	0	2013-09-03	2014-03-06	1	184	0	0	1	2014-01-22	109	1	0	0	1	0				0
2	1	1990-05-23	23	0	4	1	0	0	0	2014-02-03	2014-03-20	2	45	0	0	1	2014-03-20	230	1	0	1	0	0				0
2	0	1956-08-05	57	1	4	1	0	0	0	2014-01-06	2014-03-30	4	83	0	0	1	2014-03-30	17	1	0	1	0	0				0
2	0	1958-05-03	55	0	4	1	1	0	0	2014-04-03	2014-04-03	3	0	0	1	1	2014-04-03	155	1	0	0	0	1				0
2	0	1977-07-15	36		4	1	1	0	1	2014-03-28	2014-04-03	1	6	0	0	1	2014-04-03	88	1	0	0	1	0				0
2	0	1976-05-06	37	1	4	1	0	0	1	2014-02-28	2014-04-03	3	34	0	0	1	2014-04-03	16	1	0	1	0	0				0
2	0	1968-04-04	45	1	4	1	0	1	1	2014-01-13	2014-04-03	2	80	0	0	1	2014-03-18	138	1	0	1	0	0				0
2	0	1964-06-14	49	1	4	1	2	0	1	2014-04-15	2014-04-17	4	2	0	0	1	2014-04-17	98	1	0	1	0	0				0
2	0	1973-03-04	41	1	4	1		0	0	2014-04-14	2014-04-17		3	0	0	1	2014-04-17	55	1	0	1	0	0				0
2	0	1968-07-04	45	1	4	1	3	0	1	2014-04-10	2014-04-17		7	0	0	1	2014-04-17	145	1	0	1	0	0				0
2	0	1978-11-30	35	1	4	1	1	0	0	2014-03-09	2014-04-17	3	39	0	0	1	2014-04-17	53	1	0	0	0	1				0
2	1	1973-03-07	41	1	4	1	3	0	1	2014-04-26	2014-04-29	1	3	0	0	1	2014-04-29	169	1	0	1	0	0				0
2	1	2043-12-26	71	1	4	1	2	0	0	2014-04-17	2014-04-29		12	0	0	1	2014-04-29	381	1	0	0	1	0				0
2	0	1968-06-05	45	1	4	1	2	0	0	2014-03-24	2014-04-29	2	36	0	0	1	2014-04-29	35	1	0	1	0	0				0
2	1	1968-12-02	45	1	4	1	0	0	0	2014-05-08	2014-05-15	3	7	0	0	1	2014-05-15	8	1	0	1	0	0				0
2	0	1974-05-07	40		4	1	0	0	1	2014-04-01	2014-05-15	2	44	0	0	1	2014-05-15	345	1	0	1	0	0				0
2	0	1970-08-03	43	1	4	1	0	0	1	2014-03-19	2014-05-15	2	57	0	0	1	2014-05-15	3	1	0	1	0	0				0
2	0	1970-09-08	43	1	4	1	3	1	1	2005-10-13	2014-05-30		3151	0	0	1	2005-11-18	417	1	0	1	0	0				0
2	0	1989-04-26	25	0	4	1	0	0	1	2014-06-02	2014-06-03		1	0	0	1	2014-07-03	427	1	0	0	1	0				0
2	0	1973-04-26	41	0	4	1	0	1	1	2014-06-02	2014-06-05		3	0	0	1	2014-06-10	174	1	0	1	0	0				0
2		1975-11-02	38	0	4	1	1	0	1	2014-05-12	2014-06-05		24	0	0	1	2014-06-05	165	1	0	0	1	0				0
2	0	1978-04-06	36	0	4	1	0	0	0	2014-05-02	2014-06-05		34	0	0	1	2014-06-05	72	1	0	1	0	0				0
2	1	1985-01-03	29	1	4	1	0	0	1	2014-03-25	2014-06-05	3	72	0	0	1	2014-06-05	166	1	0	0	1	0				0
2	0	1966-01-01	48	0	4	1	3	0	1	2013-11-03	2014-06-05		214	0	0	1	2014-06-05	51	1	0	1	0	0				0
2	0	1962-02-15	52	1	4	1	1	0	1	2014-05-25	2014-06-06	3	12	0	0	1	2014-07-03	218	1	0	0	1	0				0
2	0	1979-12-24	34	0	4	1	0	0	0	2014-03-23	2014-06-14		83	0	0	1	2014-06-19	63	1	0	0	0	1				0
2	0	1987-04-17	27	0	4	1	3	0	0	2013-10-16	2014-06-18	3	245	0	0	1	2013-10-16	325	1	0	0	1	0				0
2		1979-01-01	35	1	4	1	2	1	1	2014-06-11	2014-06-19	3	8	0	0	1	2014-06-19	9	1	0	1	0	0				0
2	0	1954-01-01	60	0	4	1	2	0	1	2014-06-09	2014-06-19	3	10	0	0	1	2014-06-19	133	1	0	1	0	0				0
2	0	1981-07-05	32	1	4	1	1	0	0	2014-06-06	2014-06-19	1	13	0	0	1	2014-06-10	291	1	0	0	1	0				0
2	0	1985-08-09	28	1	4	1	1	1	1	2014-06-06	2014-06-19	2	13	0	0	1	2014-06-19	97	1	0	0	1	0				0
2	0	1974-01-31	40	0	4	1	0	1	1	2014-06-06	2014-06-19	4	13	0	0	1	2014-06-19	272	1	0	0	1	0				0
2	0	1991-01-01	23	0	4	1	0	0	0	2014-06-02	2014-06-19	3	17	0	0	1	2014-06-19	162	1	0	1	0	0				0
2	1	1972-04-22	42	1	4	1	0	0	0	2014-07-03	2014-07-12		9	0	0	1	2014-07-18	29	1	0	0	1	0				0
2	0	1979-02-19	35	1	4	1	0	0	0	2014-03-20	2014-07-24		126	0	0	1	2014-03-24	356	1	0	0	1	0				0
2	0	1968-01-01	46	1	4	1	0	0	1	2014-07-28	2014-07-31	4	3	0	0	1	2014-07-31	73	1	0	1	0	0				0
2	1	1968-08-02	45	1	4	1	0	0	1	2014-07-16	2014-07-31	3	15	0	0	1	2014-07-31	53	1	0	0	1	0				0
2	0	1984-07-06	30	0	4	1	1	0	0	2014-05-01	2014-07-31	1	91	0	0	1	2014-07-31	142	1	0	0	1	0				0
2	0	1974-01-01	40	1	4	1	0	0	1	2014-03-11	2014-07-31	3	142	0	0	1	2014-03-12	382	1	0	1	0	0				0
2	1	1984-01-01	30	1	4	1		0	0	2013-09-26	2014-07-31	4	308	0	0	1	2014-07-31	17	1	0	1	0	0				0
2	0	1959-07-31	55	1	4	1	1	0	0	2010-10-29	2014-07-31		1371	0	0	1	2010-10-29	171	1	0	0	1	0				0
2	0	1982-01-01	32	1	4	1	0	0	1	2014-08-13	2014-08-13		0	0	1	1	2012-10-19	266	1	0	1	0	0				0
2	0	1970-01-01	44	0	4	1	3	1	0	2014-07-21	2014-08-14	3	24	0	0	1	2014-08-14	17	1	0	1	0	0				0
2	1			0	4	1		0	0	2014-06-06	2014-08-14	3	69	0	0	1	2014-08-14	12	1	0	1	0	0				0
2	0	1965-01-01	49	1	4	1	0	0	0	2014-06-01	2014-08-14	4	74	0	0	1	2014-08-14	39	1	0	1	0	0				0
2	0	1980-10-12	33	0	4	1	0	0	0	2014-05-26	2014-08-14	2	80	0	0	1	2014-08-14	106	1	0	0	1	0				0
2	0	1980-08-19	33	1	4	1	0	0	0		2014-08-18			0		1	2014-08-18	1	1	0	0	1	0				0
2	0	1978-07-20	36	1	4	1	1	1	1	2014-08-18	2014-08-28	3	10	0	0	1	2014-08-28	189	1	0	0	0	1				0
2	0	1958-01-12	56	0	4	1		0	0	2014-04-05	2014-09-01	3	149	0	0	1	2014-04-05	95	1	0	0	1	0				0
2	0	1972-04-23	42	1	4	1	0	1	1	2014-07-21	2014-09-02	3	43	0	0	1	2014-07-21	23.7	1	0	0	0	1				0
2	1	1994-08-11	20	0	4	1	0	0	1	2014-09-03	2014-09-11	3	8	0	0	1	2014-09-11	83	1	0	0	1	0				0
2	0	1978-06-15	36	1	4	1	1	1	1	2014-08-29	2014-09-11	1	13	0	0	1	2014-09-11	342	1	0	0	1	0				0
2	1	1993-05-05	21	1	4	1	0	0	1	2014-08-02	2014-09-25		54	0	0	1	2015-04-30	422	1	0	1	0	0				0
2	0	1982-01-01	32	1	4	1	0	0	0	2014-09-02	2014-09-25	4	23	0	0	1	2014-09-25	9	1	0	1	0	0				0
2	0	1981-01-01	33	0	4	1	1	0	1	2014-07-02	2014-09-25	3	85	0	0	1	2014-09-25	96	1	0	0	1	0				0
2		1950-01-19	64	0	4	1	0	0	0	2013-09-23	2014-09-25	3	367	0	0	1	2014-09-25	307	1	0	0	1	0				0
2	0	1980-06-25	34	0	4	1	3	0	1	2013-09-02	2014-09-25	3	388	0	0	1	2014-09-25	57	1	0	0	1	0				0
2		1969-01-01	45	0	4	1	3	0	0	2013-06-01	2014-09-25	1	481	0	0	1	2014-09-25	514	1	0	1	0	0				0
2	1	1957-01-01	57	0	4	1	0	0	1	2013-04-16	2014-09-25	2	527	0	0	1	2014-09-25	143	1	0	1	0	0				0
2	1	1970-06-09	44	1	4	1	0	0	0	2014-09-23	2014-10-09	3	16	0	0	1	2014-10-09	261	1	0	0	1	0				0
2	0	1964-04-23	50	1	4	1	1	1	1	2014-08-13	2014-10-09	4	57	0	0	1	2014-10-09	54	1	0	0	0	1				0
2	1	1980-06-24	34	1	4	1	1	0	1	2014-07-22	2014-10-09		79	0	0	1	2014-10-09	95	1	0	0	1	0				0
2	1	1975-09-15	39	1	4	1	0	1	1	2012-01-03	2014-10-09	3	1010	0	0	1	2014-10-09	217	1	0	0	1	0				0
2	0	1966-08-06	48	0	4	1	3	0	0	2014-09-10	2014-10-14	3	34	0	0	1	2014-09-10	201	1	0	0	1	0				0
2	1	1982-01-02	32	1	4	1		0	0	2014-06-05	2014-10-15	2	132	0	0	1	2014-10-15	203	1	0	0	1	0				0
2	1	1952-06-02	62	0	4	1	3	0	0	2014-09-08	2014-10-16	3	38	0	0	1	2014-10-16	183	1	0	0	1	0				0
2	0	1995-01-01	19	0	4	1	0	0	0	2014-10-10	2014-10-23	1	13	0	0	1	2014-10-23	342	1	0	1	0	0				0
2	0	1964-01-01	50	1	4	1	0	0	1	2014-10-01	2014-10-23	1	22	0	0	1	2014-10-23	247	1	0	1	0	0				0
2	0	1964-08-23	50	1	4	1	3	0	0	2014-09-29	2014-10-23	3	24	0	0	1	2014-10-23	557	1	0	0	1	0				0
2	1	1969-01-03	45	1	4	1	1	1	1	2014-06-20	2014-10-23	2	125	0	0	1	2014-10-23	34	1	0	0	1	0				0
2	0	1976-04-03	38	1	4	1	1	0	1	2004-11-23	2014-10-23	3	3621	0	0	1	2014-10-23	201	1	0	1	0	0				0
2	0	1977-05-27	37	0	4	1	0	0	1	2014-10-12	2014-10-29	2	17	0	0	1	2014-10-29	222	1	0	1	0	0				0
2	0	1980-10-10	34	1	4	1	0	1	1	2013-10-28	2014-11-06	3	374	0	0	1	2014-11-06	132	1	0	0	1	0				0
2	0	1958-06-30	56	0	4	1	0	0	1	2014-10-28	2014-11-11	2	14	0	0	1	2014-11-04	210	1	0	0	1	0				0
2	0	1957-04-23	57	0	4	1	3	0	0	2014-11-14	2014-11-20	3	6	0	0	1	2014-11-20	364	1	0	0	0	1				0
2	0	1962-02-23	52	1	4	1	3	0	1		2014-11-20			0		1	2014-11-20	354	1	0	0	1	0				0
2	0	1979-04-02	35	1	4	1	0	1	0	2012-12-01	2014-12-18	3	747	0	0	1	2014-12-18	108	1	0	0	1	0				0
2	0	1980-06-30	34	0	4	1	2	0	1	2015-01-08	2015-01-08	1	0	0	1	1	2015-01-08	220	1	0	1	0	0				0
2	0	1957-02-27	57	0	4	1	1	1	1	2014-12-24	2015-01-08	3	15	0	0	1	2015-01-08	5	1	0	0	0	1				0
2	1	1974-09-01	40	0	4	1	0	0	1	2014-10-13	2015-01-08	3	87	0	0	1	2015-01-08	543	1	0	1	0	0				0
2	1	1975-09-17	39	1	4	1	0	0	1	2012-12-12	2015-01-08		757	0	0	1	2014-02-26	446	1	0	0	1	0				0
2	1	1980-04-10	34		4	1	0	0	0	2015-01-02	2015-01-13	1	11	0	0	1	2015-01-02	87	1	0	0	1	0				0
2	1	1968-01-25	46	0	4	1	1	1	0	2014-12-31	2015-01-13	3	13	0	0	1	2014-08-31	81	1	0	0	1	0				0
2	0	1978-09-12	36	1	4	1	3	0	0	2015-01-14	2015-01-22	3	8	0	0	1	2015-01-22	360	1	0	0	1	0				0
2	0	1973-12-24	41	1	4	1	1	0	0	2015-01-09	2015-01-22		13	0	0	1	2015-01-22	592	1	0	1	0	0				0
2	0	1980-05-19	34	0	4	1		0	0	2015-01-23	2015-02-05	4	13	0	0	1	2015-02-05	16	1	0	0	0	1				0
2	0	1962-05-10	52	1	4	1	1	0	0	2015-01-19	2015-02-05		17	0	0	1	2015-02-05	481	1	0	1	0	0				0
2	0	1977-09-18	37	1	4	1	0	1	1		2015-02-06	3		0		1	2015-02-06	55	1	0	1	0	0				0
2	0	1984-02-05	31	0	4	1	0	0	0	2015-02-08	2015-02-19	3	11	0	0	1	2015-02-19	69	1	0	1	0	0				0
2	0	1994-07-10	20	0	4	1	0	0	0	2015-02-02	2015-02-19	3	17	0	0	1	2015-02-19	182	1	0	1	0	0				0
2	1	1967-02-01	48	1	4	1	1	0	0	2015-01-29	2015-02-19	4	21	0	0	1	2015-02-19	30	1	0	0	1	0				0
2	0	1983-08-08	31	1	4	1	3	0	0	2015-02-27	2015-02-27	1	0	0	1	0			0	0	0	1	0				0
2	1	1972-09-27	42	1	4	1	1	0	0	2015-02-13	2015-03-17	1	32	0	0	0			0	0	0	1	0				0
2	0	1976-03-28	39	1	4	1	1	1	1	2015-02-09	2015-04-02	2	52	0	0	1	2015-04-02	321	1	0	1	0	0				0
2	0	1954-04-05	60	1	4	1	3	0	1	2014-12-23	2015-04-02	3	100	0	0	1	2015-04-02	20	1	0	0	0	1				0
2	1	1993-05-02	21	1	4	1	1	0	0	2014-11-13	2015-04-02	2	140	0	0	1	2015-04-02	242	1	0	0	1	0				0
2	1	1984-03-28	31	1	4	1	0	0	0	2013-02-08	2015-04-02	3	783	0	0	1	2015-04-02	60	1	0	1	0	0				0
2	1	1979-06-13	35	1	4	1	3	0	0	2013-10-26	2015-04-15		536	0	0	1	2013-10-31	135	1	0	1	0	0				0
2	0	1964-11-06	50	0	4	1	1	0	1	2015-03-25	2015-04-16	3	22	0	0	1	2015-04-16	125	1	0	1	0	0				0
2	0	1975-11-16	39	0	4	1	1	0	1	2014-04-03	2015-04-16	3	378	0	0	1	2015-04-16	238	1	0	0	1	0				0
2	0	1977-04-08	38	1	4	1	1	0	0	2015-04-06	2015-04-23		17	0	0	0			0	0	0	1	0				0
2	0	1990-07-03	24	0	4	1	0	0	0	2015-04-21	2015-04-30	3	9	0	0	1	2015-04-30	7	1	0	0	1	0				0
2	0	1975-04-16	40	1	4	1		1	1	2015-03-13	2015-05-04	3	52	0	0	1	2015-03-16	170	1	0	0	1	0				0
2	1	1986-06-20	28	1	4	1	0	0	0	2015-03-17	2015-05-07	3	51	0	0	1	2015-05-07	140	1	0	1	0	0				0
2	0	1963-03-20	52	0	4	1	3	0	1	2014-10-23	2015-05-07	3	196	0	0	1	2015-05-07	745	1	0	0	1	0				0
2	0	1995-05-27	19	1	4	1	1	0	0	2015-03-19	2015-05-18	1	60	0	0	1	2015-03-19	323	1	0	0	1	0				0
2	0	1974-05-14	41	1	4	1	1	0	1	2015-05-11	2015-05-21	3	10	0	0	1	2015-05-21	49	1	0	0	1	0				0
2	0	1956-07-12	58	1	4	1	3	0	0	2015-05-11	2015-05-21	3	10	0	0	1	2015-05-21	30	1	0	1	0	0				0
2	0	1970-09-04	44	1	4	1	1	0	0	2015-04-20	2015-05-21	3	31	0	0	1	2015-05-21	422	1	0	0	1	0				0
2	0	1976-02-18	39	1	4	1	0	0	0	2011-12-01	2015-05-21	3	1267	0	0	1	2015-05-21	86	1	0	1	0	0				0
2	1	1972-12-10	42	1	4	1	1	0	0	2014-02-03	2015-06-03	4	485	0	0	1	2014-03-20	128	1	0	0	1	0				0
2	0	1964-04-10	51	1	4	1	1	0	0	2015-05-29	2015-06-04	3	6	0	0	1	2015-06-04	218	1	0	0	0	1				0
2	1	1983-07-23	31	1	4	1	1	1	1	2015-05-17	2015-06-04	1	18	0	0	1	2015-06-04	134	1	0	0	0	1				0
2	1	1974-02-09	41	1	4	1	0	0	1	2014-08-19	2015-06-04	3	289	0	0	1	2015-06-04	171	1	0	0	1	0				0
2	0	1978-01-20	37	1	4	1	3	0	0	2015-06-12	2015-06-18		6	0	0	1	2015-06-18	2	1	0	0	0	1				0
2	1	1959-05-20	56	1	4	1	2	0	0	2015-05-21	2015-06-18	1	28	0	0	1	2015-06-18	698	1	0	0	1	0				0
2	0	1977-05-03	38	1	4	1	0	0	0	2015-06-23	2015-07-02	3	9	0	0	1	2015-07-02	109	1	0	0	1	0				0
2	1	1969-05-26	46	1	4	1	0	0	0	2015-06-15	2015-07-02	2	17	0	0	1	2015-07-02	316	1	0	1	0	0				0
2	1	1976-09-12	38	1	4	1	1	0	1	2015-06-15	2015-07-02	3	17	0	0	1	2015-07-02	2	1	0	0	0	1				0
2	0	2048-06-01	66	1	4	1	3	0	1	2015-03-20	2015-07-02	2	104	0	0	1	2015-07-02	276	1	0	1	0	0				0
2	0	1981-12-18	33	1	4	1	0	0	1	2015-01-05	2015-07-05	1	181	0	0	1	2015-07-15	684	1	0	0	1	0				0
2		1969-04-26	46	1	4	1	2	1	1	2015-06-16	2015-07-07	3	21	0	0	1	2015-06-26	899	1	0	1	0	0				0
2	1	1991-08-03	23	1	4	1	0	0	1	2015-07-10	2015-07-16	3	6	0	0	1	2015-07-16	69	1	0	1	0	0				0
2	0	1976-01-01	39	0	4	1	0	0	1	2015-06-29	2015-07-16	3	17	0	0	1	2015-07-16	209	1	0	1	0	0				0
2	0	1974-07-03	41	1	4	1	3	0	0	2015-05-25	2015-07-16	2	52	0	0	1	2015-07-16	157	1	0	1	0	0				0
2	0	1977-05-29	38	0	4	1		0	0	2015-07-30	2015-07-30		0	0	1	1	2015-08-13	220	1	0	0	1	0				0
2	1	1971-10-11	43	1	4	1	1	0	1	2015-06-28	2015-07-30	3	32	0	0	1	2015-08-13	8	1	0	0	0	1				0
2	1	1979-05-03	36	1	4	1	2	0	0	2015-07-27	2015-07-30	2	3	0	0	1	2015-07-30	49	1	0	0	0	1				0
2	0	1969-09-12	45	1	4	1	3	0	1	2015-07-14	2015-08-13		30	0	0	0			0	0	0	1	0				0
2	0	1992-12-10	22	1	4	1	0	0	0	2014-08-26	2015-08-25	3	364	0	0	1	2014-08-26	274	1	0	0	1	0				0
2	0	1978-04-06	37	0	4	1	1	0	1	2015-08-27	2015-08-27	2	0	0	1	1	2015-08-27	228	1	0	0	1	0				0
2	1	1956-06-23	59	1	4	1	3	0	0	2015-08-26	2015-09-10		15	0	0	1	2015-09-11	104	1	0	1	0	0				0
2	1	1972-03-28	43	0	4	1	0	0	0	2015-09-09	2015-09-11	3	2	0	0	1	2015-09-11	17	1	0	0	1	0				0
2	0	1954-08-11	61	2	4	1	1	0	0	2015-08-31	2015-09-11	3	11	0	0	1	2015-09-11	203	1	0	0	1	0				0
2	1	1984-07-23	31	1	4	1		0	0	2015-08-20	2015-09-11	3	22	0	0	1	2015-09-11	10	1	0	0	1	0				0
2	1	1972-08-23	43	1	4	1	1	1	1	2015-09-17	2015-09-17	3	0	0	1	1	2015-09-15	211	1	0	1	0	0				0
2	0	1962-05-03	53	1	4	1	0	0	0	2015-10-06	2015-10-06	2	0	0	1	1	2015-10-09	24	1	0	0	1	0				0
2	0	1983-11-24	31	1	4	1	0	0	1	2015-08-28	2015-10-06	1	39	0	0	0			0	0	0	1	0				0
2	1	1979-03-05	36	1	4	1	0	0	0	2015-10-01	2015-10-08	3	7	0	0	1	2015-10-09	96	1	0	1	0	0				0
2	0	1991-01-10	24	0	4	1		0	0	2015-10-16	2015-10-22		6	0	0	1	2015-10-22	308	1	0	0	1	0				0
2	0	1957-08-01	58	1	4	1	1	0	1	2015-10-05	2015-10-22	1	17	0	0	1	2015-10-22	176	1	0	1	0	0				0
2	0	1962-03-23	53	0	4	1	2	0	0	2015-08-24	2015-10-27	4	63	0	0	1	2015-08-27	239	1	0	1	0	0				0
2	0	1959-05-19	56	1	4	1	3	0	0	2015-10-23	2015-11-05	1	13	0	0	1	2015-11-05	402	1	0	1	0	0				0
2	0	1968-07-31	47	1	4	1		0	0	2015-07-19	2015-11-05	1	109	0	0	1	2015-11-05	77	1	0	1	0	0				0
2	1	1981-09-08	34	1	4	1	0	0	1	2015-10-29	2015-11-10	2	12	0	0	1	2015-11-02	22	1	0	1	0	0				0
2	0	1974-04-07	41	1	4	1	0	0	1	2015-11-11	2015-11-19	1	8	0	0	1	2015-11-20	435	1	0	1	0	0				0
2	0	1985-06-12	30	1	4	1	0	0	0	2015-11-10	2015-11-19	3	9	0	0	1	2015-11-20	240	1	0	1	0	0				0
2	1	1963-03-10	52	0	4	1	0	0	0	2015-11-09	2015-11-19	4	10	0	0	0			0	0	1	0	0				0
2	0	1953-09-02	62	1	4	1	3	0	1	2015-11-23	2015-12-03	3	10	0	0	1	2015-12-04	303	1	0	1	0	0				0
2	1	1978-10-18	37	0	4	1	0	0	1	2006-08-27	2015-12-03	3	3385	0	0	1	2015-12-03	258	1	0	0	1	0				0
2	1	1989-02-13	26	0	4	1	0	0	0	2015-10-03	2015-12-05	2	63	0	0	1	2015-11-05	49	1	0	1	0	0				0
2	1	1967-11-29	48	0	4	1	3	0	0	2015-12-28	2015-12-31	1	3	0	0	1	2015-12-31	380	1	0	0	1	0				0
2	0	1970-02-18	45	1	4	1	1	0	0	2015-12-21	2015-12-31	3	10	0	0	1	2015-12-31	113	1	0	1	0	0				0
2	0	1979-01-18	36	1	4	1		0	1	2015-09-12	2015-12-31	4	110	0	0	1	2015-12-31	26	1	0	1	0	0				0
2	0	1986-07-03	30	1	4	1	1	0	1	2017-01-10	2017-01-10	1	0	1	1	0			0	0	0	0	1				0
2	0	1974-04-03	42	1	4	1	1	1	1	2017-01-12	2017-01-12	1	0	1	1	0			0	0	0	1	0				0
2	0	1978-04-28	38	1	4	1	1	1	1	2017-01-11	2017-01-12	1	1	1	0	0			0	0	0	1	0				0
2	1	1976-01-01	41	1	4	1	0	0	0	2014-09-01	2017-02-08	2	891	1	0	0			0	0	1	0	0				0
2	1	1974-04-05	42	0	4	1	0	0	1	2017-02-10	2017-02-10	2	0	1	1	0			0	0	0	0	1	2017-04-21			0
2	0	1983-09-02	33	1	4	1	2	0	0	2017-02-04	2017-02-14	3	10	1	0	0			0	0	1	0	0				0
2	0	1961-04-09	55	0	4	1	0	0	0	2015-08-01	2017-02-14	3	563	1	0	1	2015-08-27	533	1	0	0	0	1				0
2	0	1978-12-01	38	1	4	1	0	0	1	2017-02-23	2017-02-23	2	0	1	1	0			0	0	1	0	0				0
2	0	1958-03-08	59	0	4	1	3	0	0	2017-03-07	2017-03-07	2	0	1	1	0			0	0	1	0	0				0
2	1	1970-03-27	46	1	4	1	0	0	0	2017-02-27	2017-03-16	1	17	1	0	0			0	0	0	1	0				0
2	0	1990-08-21	26	1	4	1	1	0	1	2017-03-19	2017-03-21	1	2	1	0	0			0	0	1	0	0				0
2	1	1994-04-24	22	1	4	1	0	0	1	2017-03-27	2017-03-28	2	1	1	0	0			0	0	0	0	1				0
2	0	1981-02-12	36	1	4	1	1	0	1	2017-03-26	2017-04-03	3	8	1	0	0			0	0	0	0	1				0
2	0	1961-04-07	56	1	4	1	3	0	1	2017-04-10	2017-04-10	1	0	1	1	0			0	0	0	1	0				0
2	1	1977-02-14	40	0	4	1	0	0	1	2017-04-04	2017-04-11	2	7	1	0	0			0	0	0	1	0				0
2	0	1970-01-18	47	0	4	1	1	0	1	2017-04-17	2017-04-17	1	0	1	1	0			0	0	0	1	0				0
2	0	2040-04-19	76	2	4	1	1	0	0	2017-04-28	2017-05-02	1	4	1	0	0			0	0	1	0	0				0
2	0	1990-01-15	27		4	1	0	1	0	2017-04-26	2017-05-02	1	6	1	0	0			0	0	0	1	0				0
2	1	1971-06-24	45	1	4	1	0	0	0	2017-04-26	2017-05-04		8	1	0	0			0	0	0	0	1	2017-11-12			0
2	1	1993-09-24	23	0	4	1	0	0	0	2017-05-02	2017-05-17	2	15	1	0	0			0	0	1	0	0				0
2	0	1964-06-24	53	0	4	1	0	0	1	2015-09-03	2017-06-30	3	666	1	0	0			0	0	0	1	0				0
2	0	1966-01-17	51	1	4	1	1	0	1	2017-06-28	2017-07-05	1	7	1	0	0			0	0	0	1	0				0
2	1	1993-05-10	24	0	4	1	0	0	1	2013-09-18	2017-07-05	2	1386	1	0	0			0	0	0	1	0				0
2	1	1969-08-22	47	1	4	1	1	0	0	2017-07-19	2017-07-19	2	0	1	1	0			0	0	0	1	0				0
2	1	1953-05-23	64	1	4	1	3	0	1	2017-07-21	2017-07-21	1	0	1	1	0			0	0	1	0	0				0
2	0	2040-06-01	77		4	1		0	0	2017-04-13	2017-07-28	2	106	1	0	0			0	0	0	0	1	2017-08-12			0
2	0	1994-06-23	23	0	4	1	0	0	0	2017-07-28	2017-08-01	1	4	1	0	0			0	0	1	0	0				0
2	0	1971-06-09	46	1	4	1	0	0	0	2017-07-31	2017-08-08	1	8	1	0	0			0	0	0	1	0				0
2	0	1975-08-17	42	1	4	1	1	0	1	2017-08-18	2017-08-18	3	0	1	1	0			0	0	0	1	0				0
2	1	1982-02-02	35	1	4	1	0	0	0	2017-05-15	2017-08-22		99	1	0	0			0	0	0	0	1				0
2	0	1985-09-25	31	1	4	1	0	0	1	2017-08-23	2017-08-23	2	0	1	1	0			0	0	0	1	0				0
2	0	1993-03-23	24	0	4	1	0	1	1	2012-06-12	2017-08-24	1	1899	1	0	0			0	0	0	0	1				0
2	0	1971-12-12	45	0	4	1	0	0	1	2017-09-08	2017-09-08	2	0	1	1	0			0	0	0	1	0				0
2	0	1973-06-28	44	0	4	1	2	0	0	2017-10-04	2017-10-06	3	2	1	0	0			0	0	0	0	1				0
2	0	1976-10-28	40	0	4	1	0	0	1	2017-10-10	2017-10-13	3	3	1	0	0			0	0	1	0	0				0
2	0	1974-03-20	43	0	4	1	2	0	0	2017-10-18	2017-10-23	3	5	1	0	0			0	0	0	0	1				0
2	1	1991-02-17	26	1	4	1	3	0	1	2017-09-02	2017-11-02	1	61	1	0	0			0	0	1	0	0				0
2	0	1954-04-04	63	1	4	1	1	0	0	2017-09-30	2017-11-06	2	37	1	0	0			0	0	0	1	0				0
2	0	1964-06-06	53	1	4	1	3	0	1	2017-11-16	2017-11-17	3	1	1	0	0			0	0	1	0	0				0
2	1	1975-11-21	42	0	4	1	0	0	0	2017-11-20	2017-11-22	3	2	1	0	0			0	0	1	0	0				0
2	0	1950-11-14	67	1	4	1	0	0	1	2018-01-08	2018-01-08	4	0	1	1	0			0	0	1	0	0				0
2	0	1976-01-02	42	1	4	1	0	0	1	2018-01-26	2018-01-26	3	0	1	1	0			0	0	0	1	0				0
2	0	1960-01-02	58		4	1	3	0	0	2018-02-02	2018-02-05	2	3	1	0	0			0	0	0	1	0				0
2	1	1982-01-01	36	0	4	1	1	0	0	2018-02-13	2018-02-28	3	15	1	0	0			0	0	0	0	1				0
2	1	1989-01-01	29	1	4	1	0	0	0	2018-02-21	2018-03-15	4	22	1	0	0			0	0	0	0	1				0
2	0	1992-07-05	25	1	4	1	0	0	0	2018-01-03	2018-04-10	2	97	1	0	0			0	0	0	1	0				0
2	1	1982-02-28	36	0	4	1	0	0	1	2016-05-15	2018-05-16	2	731	1	0	0			0	0	0	0	1				0
2		1970-09-09	47	1	4	1		0	0	2018-05-28	2018-05-28	1	0	1	1	0			0	0	0	1	0				0
2	1	2044-04-23	73	0	4	1	0	1	1	2018-06-12	2018-06-12	3	0	1	1	0			0	0	0	1	0				0
2	1	1968-04-03	50	1	4	1	3	0	1	2018-06-18	2018-06-18	1	0	1	1	0			0	0	0	0	1				0
2	0	1972-05-19	46	1	4	1	1	0	1		2018-08-15	2		1		0			0	0	1	0	0				0
2	0	1977-10-26	40	0	4	1	1	0	0	2018-08-22	2018-08-24	3	2	1	0	0			0	0	0	1	0				0
2	0	1972-12-25	45	1	4	1	3	0	1	2018-10-05	2018-10-05	2	0	1	1	0			0	0	0	1	0				0
2	0	1983-03-23	35	1	4	1	3	0	1	2018-10-31	2018-11-01	1	1	1	0	0			0	0	0	1	0				0
2	0	1986-05-30	32	0	4	1	1	0	1	2018-12-11	2018-12-11	1	0	1	1	0			0	0	0	1	0				0
2	1	1966-10-23	52	1	4	1	1	0	1	2019-01-21	2019-01-22	1	1	1	0	0			0	0	0	0	1				0
2	0	1978-12-04	40	0	4	1	0	0	0	2019-02-04	2019-02-06	4	2	1	0	0			0	0	0	0	1				0
2	0	1966-04-14	52	1	4	1	0	0	1	2019-02-08	2019-02-12	3	4	1	0	0			0	0	0	1	0				0
2	1	1973-03-24	45	0	4	1	0	0	0	2019-02-21	2019-02-21	2	0	1	1	0			0	0	0	1	0				0
2	0	1983-01-05	36	1	4	1	1	0	1	2019-03-05	2019-03-06	1	1	1	0	0			0	0	1	0	0				0
2	0	1988-01-13	31	0	4	1	0	0	1	2019-03-07	2019-03-14	1	7	1	0	0			0	0	0	1	0				0
2	0	1988-05-14	30	1	4	1	0	0	1	2019-04-10	2019-04-10	3	0	1	1	0			0	0	0	1	0				0
2	0	1954-03-23	65		4	1	3	0	1	2019-05-27	2019-05-27	2	0	1	1	0			0	0	0	0	1				0
2	1	1979-05-04	40	0	4	1	3	0	1	2019-06-04	2019-06-04	1	0	1	1	0			0	0	0	0	1				0
2	0	1969-11-14	49	0	4	1	0	0	0	2019-07-23	2019-07-23	2	0	1	1	0			0	0	0	1	0				0
2	1	1973-08-26	45	0	4	1		1	1	2019-07-26	2019-07-26		0	1	1	0			0	0	0	1	0				0
2	0	1956-08-19	63	1	4	1	2	0	1	2019-08-29	2019-08-29	1	0	1	1	0			0	0	0	0	1				0
2	1	1986-05-23	33	1	4	1	0	0	1	2019-09-02	2019-09-02		0	1	1	0			0	0	0	1	0				0
2	1	1985-11-05	33	0	4	1	0	0	0	2019-09-04	2019-09-04	1	0	1	1	0			0	0	0	1	0				0
2	1	1966-08-22	53		4	1	2	0	1	2019-08-08	2019-09-10	1	33	1	0	0			0	0	0	0	1				0
2	0	1960-03-29	59	0	4	1	1	0	0	2019-09-23	2019-09-24	2	1	1	0	0			0	0	0	1	0				0
2	0	1979-06-27	40	1	4	1	0	0	1	2019-09-07	2019-10-03	1	26	1	0	0			0	0	0	1	0				0
2	1	1978-09-18	41	1	4	1	2	0	1	2019-10-11	2019-10-14	1	3	1	0	0			0	0	0	0	1				0
2	0	1979-07-28	40	1	4	1	0	0	1	2019-10-21	2019-10-21		0	1	1	0			0	0	0	1	0				0
2	0	1991-11-07	28	0	4	1	0	0	1	2019-11-08	2019-11-08		0	1	1	0			0	0	0	1	0				0
2	1	1982-12-02	36	1	4	1	0	1	1	2019-11-15	2019-11-15	2	0	1	1	0			0	0	0	1	0				0
2	0	1994-02-27	25	1	4	1	0	0	1	2019-12-26	2019-12-26	3	0	1	1	0			0	0	0	1	0				0
2	0	1965-08-02	54	1	4	1	0	0	1	2020-01-29	2020-01-29	1	0	1	1	0			0	0	1	0	0				0
2	1	1985-05-23	34	0	4	1	1	0	0	2020-02-03	2020-02-04	2	1	1	0	0			0	0	1	0	0				0
2	0	1963-07-08	56	1	4	1	0	0	1	2020-02-17	2020-02-17	1	0	1	1	0			0	0	0	0	1				0
2	0	1978-07-08	41	1	4	1	1	0	1	2020-02-24	2020-02-24	1	0	1	1	0			0	0	0	1	0				0
2	0	1969-02-10	51	1	4	1	1	0	1	2020-02-25	2020-02-25		0	1	1	0			0	0	0	1	0				0
2	0	1984-11-03	35	0	4	1	1	0	1	2020-03-02	2020-03-02	4	0	1	1	0			0	0	0	0	1	2020-04-12			0
2	1	1972-10-05	47	1	4	1	0	1	1	2020-03-06	2020-03-06	1	0	1	1	0			0	0	0	1	0				0
2	1	1993-06-03	26	1	4	1	0	0	0	2020-03-06	2020-03-06	2	0	1	1	0			0	0	0	1	0				0
2	0	1984-09-24	35	1	4	1	0	0	0	2020-03-18	2020-03-18	2	0	1	1	0			0	0	0	1	0				0
2	0	1979-02-02	41	1	4	1	1	1	1	2020-03-26	2020-03-26	3	0	1	1	0			0	0	0	0	1	2020-04-14			0
2	0	1964-04-20	55	0	4	1	0	1	1	2020-04-08	2020-04-08	2	0	1	1	0			0	0	0	0	1	2020-05-23			0
2	0	1975-09-02	44	1	4	1	3	0	1	2009-04-14	2020-04-29	4	4033	1	0	0			0	0	0	1	0				0
2	0	1994-05-18	25	1	4	1	0	0	1	2020-04-30	2020-04-30	2	0	1	1	0			0	0	0	1	0				0
2	0	1996-06-26	23	1	4	1	0	1	1	2020-05-19	2020-05-19	1	0	1	1	0			0	0	0	1	0				0
2	1	1995-08-05	24	1	4	1	0	0	0	2020-05-22	2020-05-22	1	0	1	1	0			0	0	0	1	0				0
2	0	1997-09-07	22	0	4	1	1	0	0	2020-06-05	2020-06-05	1	0	1	1	0			0	0	0	1	0				0
2	0	1967-01-01	53	1	4	1	1	0	1	2020-06-11	2020-06-11	2	0	1	1	0			0	0	0	1	0				0
2	0	1994-03-03	26	1	4	1	0	0	1	2020-06-19	2020-06-19	1	0	1	1	0			0	0	0	1	0				0
2	0	1992-07-23	27	0	4	1	0	0	1	2020-07-01	2020-07-01	3	0	1	1	0			0	0	0	0	1	2020-08-12			0
2	1	1984-12-12	35	0	4	1	0	0	1	2020-07-14	2020-07-14	1	0	1	1	0			0	0	0	1	0				0
2		1983-02-21	37	1	4	1	2	0	1	2020-07-20	2020-07-20	2	0	1	1	0			0	0	0	1	0				0
2	0	1979-08-06	40	1	4	1	1	1	1	2020-07-21	2020-07-21	1	0	1	1	0			0	0	0	0	1	2021-01-30			0
2	0	1970-11-23	49	1	4	1	3	0	1	2020-07-23	2020-07-23	1	0	1	1	0			0	0	0	1	0				0
2	0	1950-08-23	69	1	4	1	3	0	1	2020-07-22	2020-07-24	3	2	1	0	0			0	0	0	0	1	2020-08-02			0
2	0	1988-08-12	32	0	4	1	3	0	1	2020-08-26	2020-08-26	1	0	1	1	0			0	0	0	0	1	2020-12-27			0
2	0	1985-01-01	35	1	4	1	3	0	0	2020-09-04	2020-09-04	2	0	1	1	0			0	0	0	1	0				0
2	0	1980-10-12	39	1	4	1	0	0	1	2020-09-08	2020-09-10	1	2	1	0	0			0	0	0	1	0				0
2	0	1982-11-11	37	1	4	1	0	0	0	2020-09-21	2020-09-21	2	0	1	1	0			0	0	0	0	1				0
2	0	1979-03-03	41	1	4	1	1	0	1	2020-10-02	2020-10-02	1	0	1	1	0			0	0	0	1	0				0
2	0	1973-08-12	47	1	4	1	1	0	1	2020-10-02	2020-10-02	1	0	1	1	0			0	0	0	1	0				0
2	0	1985-09-12	35	1	4	1	1	0	1	2020-10-05	2020-10-05	1	0	1	1	0			0	0	0	1	0				0
2	0	1982-08-19	38	1	4	1	1	0	1	2020-10-05	2020-10-05	1	0	1	1	0			0	0	0	1	0				0
2	1	1968-09-23	52	1	4	1	1	0	1	2020-10-06	2020-10-06	1	0	1	1	0			0	0	0	1	0				0
2	0	1968-01-23	52	1	4	1	2	0	1	2020-10-08	2020-10-08	2	0	1	1	0			0	0	0	1	0				0
2	0	1985-01-08	35	1	4	1	0	0	1	2020-10-17	2020-10-17		0	1	1	0			0	0	0	1	0				0
2	0	1985-08-08	35	1	4	1	0	0	1	2020-10-21	2020-10-21	1	0	1	1	0			0	0	0	1	0				0
2	0	1970-12-15	49	1	4	1	1	0	0	2020-10-22	2020-10-22	2	0	1	1	0			0	0	0	1	0				0
2	1	1977-09-24	43	1	4	1	0	0	1	2020-11-02	2020-11-02	1	0	1	1	0			0	0	0	1	0				0
2	1	1993-01-01	27		4	1	0	0	0	2020-11-05	2020-11-05	3	0	1	1	0			0	0	0	0	1	2020-11-03			0
2	0	1996-06-07	24	1	4	1	0	0	1	2020-11-20	2020-11-20	2	0	1	1	0			0	0	1	0	0				0
2	0	1970-04-08	50	1	4	1	1	0	1	2020-11-23	2020-11-23	1	0	1	1	0			0	0	0	1	0				0
2	1	1980-10-11	40	1	4	1	1	0	1	2020-12-03	2020-12-03	1	0	1	1	0			0	0	0	1	0				0
2	0	1991-12-21	28	1	4	1	1	0	1	2020-12-03	2020-12-04	1	0	1	1	0			0	0	1	0	0				0
2	1	1997-02-25	23	1	4	1	0	0	0	2020-12-05	2020-12-05	1	0	1	1	0			0	0	0	1	0				0
2	0	1986-02-11	34	0	4	1	0	0	1	2020-12-28	2020-12-28	2	0	1	1	0			0	0	0	1	0				0
2	1		53	1	4	1	0	0	0	2014-04-21	2014-06-19	2	59	0	0	1	2014-05-02	185	1								0
2	1	1978-05-20	36	1	4	1	1	0	0	2014-01-13	2015-01-08	2	360	0	0	0			0								0
2	1	1980-03-22	35	0	4	1	0	0	1	2015-01-12	2015-05-26	3	134	0	0	1	2015-05-21	3	1								0
2	0	1989-08-19		1	4	1	1	1	1							0			0								0				0
2	0	1961-05-13	53		0	0	0	0	0	2014-11-30	2014-12-15		15	0	0	1	2014-12-15	247	1	0	0	0	1		2017-10-18	783.5	1	1	0	34		2018-12-27	40	14	1	0	0
2	0	1964-07-15	52	1	0	0	1	0	1	2017-01-17	2017-01-26	1	9	1	0	0			0	0	0	0	1		2017-02-01	3430.5	1	0	1	0		2017-06-21	40	4	1	0	0
2	1	1957-03-03	57	1	0	0	3	1	1	2014-09-15	2014-10-09	3	24	0	0	1	2014-10-09	282	1	1	0	0	0		2017-01-04	40	1	1	0	26	1	2018-01-23	40	12	0	1	0	2019-02-27	40	0	13	2020-02-18	40	0	11
2	1	1971-03-06	43	0	0	0	1	0	0	2014-11-03	2015-01-08	1	66	0	0	1	2015-01-08	421	1	1	0	0	0		2017-09-18	40	1	1	0	32	1	2018-12-05	40	14	0	1	0	2019-02-22	40	0	2	2020-05-15	40	0	14
2	0	1972-02-14	43	1	0	0	0	0	0	2015-03-27	2015-04-02	3	6	0	0	1	2015-04-02	58	1	1	0	0	0		2017-01-17	40	1	1	0	21	1	2018-03-06	40	13	0	1	0	2019-03-06	40	0	12	2020-04-09	40	0	13
2	1	1972-06-27	43	1	0	0	1	0	0	2015-12-01	2015-12-01	2	0	0	1	1	2015-12-01	25	1	1	0	0	0		2017-02-01	40	1	1	0	14	1	2017-09-07	40	7	0	1	0	2018-07-03	40	0	9	2019-06-04	40	0	11
2	0	2046-09-12	70	2	0	0	3	0	0	2017-01-04	2017-01-04	3	0	1	1	0			0	1	0	0	0		2017-01-17	40	1	1	0	0	0	2017-06-21	40	5	0	1	0	2018-02-06	40	0	7	2020-04-17	40	0	26
2	0	2046-08-12	71	2	0	0	0	0	0	2017-01-04	2017-01-06	3	2	1	0	0			0	1	0	0	0		2017-01-17	40	1	1	0	0	1	2017-06-21	40	5	0	1	0	2018-02-06	40	0	7	2020-04-17	40	0	26
2	0	1977-08-05	39	1	0	0	3	1	1	2017-01-17	2017-01-18	1	1	1	0	0			0	1	0	0	0		2017-02-01	40	1	1	0	0	1	2018-01-09	40	11	0	1	0	2019-02-22	40	0	13	2020-06-02	40	0	15
2	0	1965-09-12	53		0	0	3	0	0	2018-09-11	2018-09-24	1	13	1	0	0			0	1	0	0	0		2019-03-27	40	1	1	0	6	1	2019-09-24	40	5	0	1	0	2020-09-15	40	0	11	2020-10-16	40	0	1
2	0	1956-12-06	56	1	0	0	1	0	1	2013-04-02	2013-05-02	2	30	0	0	1	2013-05-13	202	1	1	0	0	0		2017-10-31	40	1	1	0	53	0	2019-02-22	40	15	0	1	0	2020-04-02	40	0	13
2	0	1966-03-25	47	1	0	0	1	0	0	2013-04-03	2013-05-02	2	29	0	0	1	2013-05-02	21	1	1	0	0	0		2017-10-31	40	1	1	0	53	1	2019-02-26	40	15	0	1	0	2020-04-02	40	0	13
2	0	1956-12-13	56	0	0	0	0	0	1	2013-08-12	2013-08-22	2	10	0	0	1	2013-08-22	244	1	1	0	0	0		2017-10-18	40	1	1	0	49	1	2018-11-20	40	13	0	1	0	2020-04-02	40	0	16
2	0	1957-07-23	56	1	0	0	3	0	1	2013-05-30	2013-08-22	2	84	0	0	1	2013-08-22	326	1	1	0	0	0		2016-12-21	40	1	1	0	39	1	2018-08-14	40	19	0	1	0	2019-08-27	40	0	12
2	0	1968-10-02	45	0	0	0	1	0	0	2013-10-09	2013-10-17	3	8	0	0	1	2013-10-31	248	1	1	0	0	0		2017-06-21	40	1	1	0	44	1	2019-02-22	40	20	0	1	0	2020-03-20	40	0	12
2	0	1978-02-28	35	0	0	0	1	0	1	2013-10-04	2013-10-17	1	13	0	0	1	2013-10-17	404	1	1	0	0	0		2018-03-06	40	1	1	0	52	0	2019-02-22	40	11	0	1	0	2020-02-04	40	0	11
2	0	1973-12-14	39	0	0	0	2	0	1	2013-11-19	2013-11-28	3	9	0	0	1	2013-11-28	25	1	1	0	0	0		2017-04-25	40	1	1	0	40	0	2018-07-17	40	14	0	1	0	2019-12-03	40	0	16
2	0	1972-09-18	41	1	0	0	0	0	0	2013-11-29	2013-12-12	1	13	0	0	1	2013-12-12	327	1	1	0	0	0		2017-09-07	40	1	1	0	44	1	2019-03-20	40	18	0	1	0	2020-01-30	40	0	10
2	1	1971-01-20	42	1	0	0	2	1	1	2013-10-24	2013-12-26	3	63	0	0	1	2013-12-26	50	1	1	0	0	0		2017-07-04	40	1	1	0	42	1	2019-01-08	40	18	0	1	0	2020-02-18	40	0	13
2	0	1952-09-29	61	0	0	0	3	0	1	2014-01-28	2014-02-06	3	9	0	0	1	2014-02-06	120	1	1	0	0	0		2018-01-23	40	1	1	0	47	0	2019-02-26	40	13	0	1	0	2020-02-04	40	0	11
2	1	1985-05-24	29	1	0	0	0	0	1	2014-05-19	2014-06-03	1	15	0	0	1	2014-06-03	216	1	1	0	0	0		2017-05-09	40	1	1	0	35	1	2018-11-06	40	17	0	1	0	2020-05-12	40	0	18
2	1	1961-09-03	52	1	0	0		0	1	2014-03-03	2014-06-05	2	94	0	0	1	2014-06-05	372	1	1	0	0	0		2017-11-14	40	1	1	0	41	1	2019-03-04	40	15	0	1	0	2020-05-15	40	0	14
2	1	1958-08-11	55	0	0	0	2	0	0	2014-05-26	2014-06-19	2	24	0	0	1	2014-06-19	113	1	1	0	0	0		2017-01-17	40	1	1	0	30	1	2018-11-20	40	22	0	1	0	2020-01-21	40	0	14
2	1	1976-09-17	37	1	0	0	1	0	1	2014-06-12	2014-07-03	1	21	0	0	1	2014-07-03	41	1	1	0	0	0		2017-05-23	40	1	1	0	34	1	2018-12-04	40	18	0	1	0	2019-04-09	40	0	4
2	0	1962-04-13	52	1	0	0	1	0	1	2014-08-01	2014-08-14	3	13	0	0	1	2014-08-14	233	1	1	0	0	0		2017-12-12	40	1	1	0	39	0	2019-01-22	40	13	0	1	0	2020-01-21	40	0	11
2	1	1988-06-04	26	0	0	0	0	0	0	2014-08-28	2014-11-20	2	84	0	0	1	2014-11-20	286	1	1	0	0	0		2017-01-04	40	1	1	0	25	1	2018-12-21	40	23	0	1	0	2020-01-28	40	0	13
2	0	1977-01-30	37	1	0	0	1	0	1	2012-12-01	2014-12-18	1	747	0	0	1	2014-12-18	254	1	1	0	0	0		2017-11-28	40	1	1	0	35	1	2018-12-27	40	12	0	1	0	2020-02-18	40	0	13
2	0	1982-08-23	32	1	0	0	0	0	0	2014-04-07	2015-01-08	1	276	0	0	1	2015-01-08	191	1	1	0	0	0		2018-01-23	40	1	1	0	36	1	2019-02-07	40	12	0	1	0	2020-02-04	40	0	11
2	0	1982-08-23	32	1	0	0	0	0	0	2014-04-07	2015-01-08		276	0	0	1	2015-01-08	191	1	1	0	0	0		2018-01-23	40	1	1	0	36	1	2019-01-15	40	11	0	1	0	2020-02-04	40	0	12
2	0	1968-09-20	46	1	0	0	1	0	0	2015-02-20	2015-03-05	1	13	0	0	1	2015-03-05	138	1	1	0	0	0		2017-10-05	40	1	1	0	31	1	2019-02-22	40	16	0	1	0	2020-01-21	40	0	10
2	0	1976-02-03	39	1	0	0	1	0	0	2015-03-30	2015-04-02	1	3	0	0	1	2015-04-02	174	1	1	0	0	0		2017-11-28	40	1	1	0	31	1	2018-12-27	40	12	0	1	0	2020-02-18	40	0	13
2	0	1990-11-30	24	1	0	0	0	0	0	2015-03-19	2015-05-18	1	60	0	0	1	2015-03-19	448	1	1	0	0	0		2017-10-25	40	1	1	0	29	0	2018-12-26	40	14	0	1	0	2020-01-14	40	0	12
2	1	1975-09-22	39	1	0	0	1	0	0	2015-08-11	2015-08-27	1	16	0	0	1	2015-08-27	162	1	1	0	0	0		2018-03-04	40	1	1	0	30	0	2019-07-16	40	16	0	1	0	2020-07-21	40	0	12
2	0	1952-08-04	63	0	0	0	3	1	1	2015-10-12	2015-10-22	2	10	0	0	1	2015-10-22	493	1	1	0	0	0		2017-10-18	40	1	1	0	23	1	2018-12-27	40	14	0	1	0	2020-03-24	40	0	14
2	0	1950-09-05	65	1	0	0	1	0	1	2015-12-02	2015-12-03	2	1	0	0	1	2015-12-04	235	1	1	0	0	0		2017-10-18	40	1	1	0	22	1	2019-01-31	40	15	0	1	0	2020-02-04	40	0	12
2	0	1984-08-23	31	1	0	0	0	0	1	2015-11-05	2015-12-03	1	28	0	0	1	2015-11-05	158	1	1	0	0	0		2017-06-06	40	1	1	0	18	0	2019-02-22	40	20	0	1	0	2020-04-14	40	0	13
2	1	1977-04-30	39	1	0	0	3	1	1	2017-01-17	2017-01-18	1	1	1	0	0			0	1	0	0	0		2018-01-09	40	1	1	0	11	0	2018-02-22	40	1	0	1	0	2020-06-02	40	0	27
2	0	1973-05-26	43	0	0	0	0	1	1	2017-01-30	2017-01-30	1	0	1	1	0			0	1	0	0	0		2017-10-18	40	1	1	0	8	1	2018-12-04	40	13	0	1	0	2020-05-14	40	0	17
2	0	1977-05-09	39	1	0	0	0	1	1	2017-03-23	2017-03-23	2	0	1	1	0			0	1	0	0	0		2017-03-23	40	1	1	0	0	1	2017-12-26	40	9	0	1	0	2020-07-14	40	0	30
2	0	1970-03-02	47	1	0	0	1	0	1	2017-04-06	2017-04-06	1	0	1	1	0			0	1	0	0	0		2018-02-06	40	1	1	0	10	0	2019-05-08	40	15	0	1	0	2020-11-10	40	0	18
2	0	1975-03-20	42	0	0	0	0	0	0	2017-04-10	2017-04-13	1	3	1	0	0			0	1	0	0	0		2017-11-28	40	1	1	0	7	1	2018-12-26	40	12	0	1	0	2020-06-09	40	0	17
2	0	1965-10-17	51	1	0	0		0	0	2017-06-03	2017-06-05	1	2	1	0	0			0	1	0	0	0		2018-05-08	40	1	1	0	11	1	2019-06-04	40	12	0	1	0	2020-06-23	40	0	12
2	0	1976-07-24	40	1	0	0	1	0	1	2017-07-18	2017-07-18	1	0	1	1	0			0	1	0	0	0		2018-01-09	40	1	1	0	5	1	2019-01-18	40	12	0	1	0	2020-01-07	40	0	11
2	0	1975-01-01	42	1	0	0	1	0	0	2017-09-01	2017-09-04	1	3	1	0	0			0	1	0	0	0		2018-03-20	40	1	1	0	6	1	2018-10-23	40	7	0	1	0	2020-01-22	40	0	14
2	0	1965-09-23	51	1	0	0	2	0	0	2017-09-11	2017-09-12	1	1	1	0	0			0	1	0	0	0		2018-06-05	40	1	1	0	8	1	2019-06-11	40	12	0	1	0	2020-10-06	40	0	15
2	0	1979-07-19	38	0	0	0	0	0	1	2017-09-11	2017-09-14	1	3	1	0	0			0	1	0	0	0		2018-09-25	40	1	1	0	12	0	2019-09-03	40	11	0	1	0	2020-09-30	40	0	12
2	0	1967-09-12	50	1	0	0	3	0	0	2017-10-23	2017-10-23	1	0	1	1	0			0	1	0	0	0		2018-05-22	40	1	1	0	6	1	2018-12-04	40	6	0	1	0	2020-02-18	40	0	14
2	0	1970-07-28	47	1	0	0	0	0	0	2018-02-26	2018-02-26	2	0	1	1	0			0	1	0	0	0		2018-12-11	40	1	1	0	9	1	2020-02-04	40	13	0	1	0	2020-07-14	40	0	5
2	0	1980-10-11	37	0	0	0	0	0	0	2018-02-27	2018-02-27	1	0	1	1	0			0	1	0	0	0		2018-09-11	40	1	1	0	6	0	2019-03-27	40	6	0	1	0	2020-05-04	40	0	13
2	0	1980-01-02	38	0	0	0	0	0	1	2017-09-25	2018-03-21	4	177	1	0	0			0	1	0	0	0		2018-05-08	40	1	1	0	1	1	2019-04-09	40	11	0	1	0	2020-05-04	40	0	12
2	0	1977-12-24	40	1	0	0	1	0	0	2018-06-21	2018-06-22	1	1	1	0	0			0	1	0	0	0		2019-01-22	40	1	1	0	7	1	2019-07-16	40	5	0	1	0	2020-08-25	40	0	13
2	0	1970-09-09	47	1	0	0	0	0	0	2018-06-25	2018-06-26		1	1	0	0			0	1	0	0	0		2018-12-12	40	1	1	0	5	0	2019-07-09	40	6	0	1	0	2020-07-07	40	0	11
2	0	1964-08-12	51	0	0	0	0	1	0	2015-10-28	2015-11-05	1	8	0	0	1	2020-11-05	509	1	1	0	0	0		2017-06-21	40	1	1	0	19	0	2018-12-04	40	17	0	0	1	2019-12-03	1319	1	11
2	1	1969-08-05	48	0	0	0	0	1	1	2018-02-15	2018-02-15	1	0	1	1	0			0	1	0	0	0		2018-08-27	40	1	1	0	6	0	2019-03-05	40	6	0	0	1	2020-08-11	1253	1	17
2	0	1972-07-27	45	1	0	0	1	0	1	2018-01-29	2018-01-30	1	1	1	0	0			0	1	0	0	0		2018-07-17	40	1	1	0	5	1	2019-07-02	40	11	0	0	1	2020-09-15	163	1	14
2	1	1999-03-07	19	0	0	0	0	0	0	2018-09-27	2018-09-27	1	0	1	1	0			0	1	0	0	0		2019-03-27	40	1	1	0	6	1	2019-09-03	40	5	0	0	1	2020-08-18	146	1	11
2	0	1967-05-06	45	0	0	0	0	0	1	2013-01-06	2013-01-10	2	4	0	0	1	2013-08-22	198	1	1	0	0	0		2018-05-07	40	1	1	0	63	1	2020-01-21	40	20	0	1	0
2	1	1980-09-02	32	1	0	0	1	0	0	2013-01-17	2013-01-24	1	7	0	0	1	2013-01-24	776	1	1	0	0	0		2019-03-28	40	1	1	0	74	1	2020-01-21	40	9	0	1	0
2	1	1986-08-30	26	0	0	0	0	0	0	2013-01-16	2013-01-24	1	8	0	0	1	2013-01-24	349	1	1	0	0	0		2017-09-29	40	1	1	0	56	1	2019-10-11	40	24	0	1	0
2	0	1975-05-23	37	1	0	0	0	0	0	2012-12-28	2013-02-21	1	55	0	0	1	2013-02-21	384	1	1	0	0	0		2017-05-09	40	1	1	0	50	1	2018-12-21	40	19	0	1	0
2	0	1959-06-19	53	1	0	0		0	1	2013-02-20	2013-03-04	4	12	0	0	1	2013-02-20	305	1	1	0	0	0		2017-09-21	40	1	1	0	54	1	2019-09-10	40	23	0	1	0
2	0	1969-09-01	43	1	0	0		0	1	2013-02-01	2013-03-08		35	0	0	1	2013-02-26	109	1	1	0	0	0		2018-11-06	40	1	1	0	67	0	2020-02-18	40	15	0	1	0
2	0	1974-09-26	38	1	0	0	1	0	0	2013-05-14	2013-05-16	1	2	0	0	1	2013-05-16	343	1	1	0	0	0		2016-12-21	40	1	1	0	43	1	2018-10-10	40	21	0	1	0
2	1	1987-09-28	25	1	0	0	1	0	0	2013-04-17	2013-05-16		29	0	0	1	2013-05-16	640	1	1	0	0	0		2019-03-27	40	1	1	0	70	1	2020-04-09	40	12	0	1	0
2	0	1961-03-06	52	1	0	0	0	0	0	2013-06-13	2013-06-13	3	0	0	1	1	2013-06-13	290	1	1	0	0	0		2017-04-11	40	1	1	0	45	1	2019-01-23	40	21	0	1	0
2	0	1975-04-30	38		0	0	1	0	1	2013-05-30	2013-06-13		14	0	0	1	2013-06-13	295	1	1	0	0	0		2017-10-31	40	1	1	0	52	1	2019-02-06	40	15	0	1	0
2	0	1967-04-25	46	1	0	0	1	0	0	2013-08-19	2013-09-05	1	17	0	0	1	2013-09-05	276	1	1	0	0	0		2018-02-20	40	1	1	0	53	1	2019-02-07	40	11	0	1	0
2	0	1969-02-17	44	1	0	0	0	0	1	2013-07-20	2013-10-31	2	103	0	0	1	2013-10-31	115	1	1	0	0	0		2019-02-07	40	1	1	0	63	1	2020-01-14	40	11	0	1	0
2	0	1959-12-27	53	1	0	0	3	1	0	2013-10-07	2013-11-14	3	38	0	0	1	2015-06-04	189	1	1	0	0	0		2017-06-06	40	1	1	0	42	0	2019-01-22	40	19	0	1	0
2	0	1976-06-20	37	1	0	0	3	0	1	2013-12-27	2014-01-23	3	27	0	0	1	2014-01-23	408	1	1	0	0	0		2020-02-18	40	1	1	0	72	1	2020-06-30	40	4	0	1	0
2	0	1974-09-02	39	1	0	0	0	0	0	2014-03-13	2014-03-26	3	13	0	0	1	2014-03-20	195	1	1	0	0	0		2018-01-09	40	1	1	0	45	1	2020-02-16	40	25	0	1	0
2	0	1957-10-23	56	1	0	0	0	0	0	2013-03-07	2014-04-03	4	392	0	0	1	2014-04-03	555	1	1	0	0	0		2017-10-31	40	1	1	0	42	1	2019-09-03	40	22	0	1	0
2	0	1968-05-23	45	1	0	0	0	1	0	2014-04-21	2014-05-15	4	24	0	0	1	2014-05-15	85	1	1	0	0	0		2017-05-09	40	1	1	0	35	1	2018-11-20	40	18	0	1	0
2	1	1993-02-02	21	0	0	0	0	0	0	2014-09-09	2014-09-25	3	16	0	0	1	2014-09-25	524	1	1	0	0	0		2018-07-17	40	1	1	0	45	0	2019-03-06	40	7	0	1	0
2	1	1968-11-08	46	0	0	0	3	0	0	2014-11-11	2014-11-20	1	9	0	0	1	2014-11-20	244	1	1	0	0	0		2017-05-23	40	1	1	0	30	0	2019-01-15	40	19	0	1	0
2	0	1959-08-08	55	1	0	0	0	1	1	2014-12-01	2014-12-04	1	3	0	0	1	2014-12-04	56	1	1	0	0	0		2018-06-02	40	1	1	0	41	1	2018-12-04	40	6	0	1	0
2	0	1977-01-01	38	0	0	0	1	0	0	2011-12-12	2015-01-16	1	1131	0	0	1	2015-01-08	162	1	1	0	0	0		2017-11-28	40	1	1	0	34	1	2019-03-28	40	16	0	1	0
2	0	1989-09-23	25	0	0	0	0	0	1	2013-06-08	2015-01-22	2	593	0	0	1	2015-01-22	336	1	1	0	0	0		2017-10-05	40	1	1	0	32	0	2019-02-27	40	16	0	1	0
2	0	1987-01-04	28	1	0	0	0	0	1	2015-02-16	2015-02-19	1	3	0	0	1	2015-02-19	371	1	1	0	0	0		2018-12-27	40	1	1	0	46	1	2020-01-14	40	12	0	1	0
2	1	1961-07-07	53	0	0	0	2	0	0	2015-05-05	2015-05-07	3	2	0	0	1	2015-05-07	148	1	1	0	0	0		2018-02-06	40	1	1	0	32	1	2019-09-17	40	19	0	1	0
2	1	1971-01-04	44	1	0	0	3	0	1	2009-12-22	2015-05-07	3	1962	0	0	1	2015-05-07	200	1	1	0	0	0		2019-01-31	40	1	1	0	44	0	2020-07-28	40	17	0	1	0
2	1	1981-10-26	33	1	0	0	0	0	1	2015-05-18	2015-05-26		8	0	0	0			0	1	0	0	0		2017-04-11	40	1	1	0	22	1	2019-01-15	40	21	0	1	0
2	0	1969-01-29	46	1	0	0	0	0	0		2015-06-03	1		0		1	2016-04-30	231	1	1	0	0	0		2018-01-09	40	1	1	0	31	0	2019-06-11	40	17	0	1	0
2	0	1957-03-04	58	1	0	0	3	0	0	2015-06-07	2015-06-18	2	11	0	0	1	2015-06-18	186	1	1	0	0	0		2017-10-18	40	1	1	0	28	0	2019-02-22	40	16	0	1	0
2	1	1989-08-24	25	1	0	0	0	0	1	2015-06-23	2015-06-23	1	0	0	1	0			0	1	0	0	0		2019-01-31	40	1	1	0	43	1	2020-07-14	40	17	0	1	0
2	1	1966-04-23	49	0	0	0	3	0	0	2015-05-07	2015-07-16	3	70	0	0	1	2015-07-16	127	1	1	0	0	0		2017-10-31	40	1	1	0	27	1	2019-01-15	40	14	0	1	0
2	1	1954-04-04	61	1	0	0	3	0	0	2015-10-05	2015-10-08		3	0	0	1	2015-10-08	239	1	1	0	0	0		2019-01-08	40	1	1	0	39	1	2020-02-18	40	13	0	1	0
2	0	1983-09-01	32	0	0	0	2	0	1	2015-10-21	2015-10-21	1	0	0	1	1	2016-05-13	679	1	1	0	0	0		2017-12-26	40	1	1	0	26	0	2019-07-09	40	18	0	1	0
2	0	1962-09-02	53	1	0	0	1	0	1	2015-10-12	2015-10-22	1	10	0	0	1	2015-10-22	310	1	1	0	0	0		2017-07-04	40	1	1	0	20	1	2019-03-27	40	20	0	1	0
2	0	1969-10-12	47	0	0	0	1	0	1	2017-04-06	2017-04-06	1	0	1	1	0			0	1	0	0	0		2018-11-06	40	1	1	0	19	1	2020-04-09	40	17	0	1	0
2	0	1964-04-03	53	1	0	0	1	0	1	2017-04-05	2017-04-18	2	13	1	0	0			0	1	0	0	0		2018-06-05	40	1	1	0	13	1	2020-09-15	40	27	0	1	0
2	1	1956-09-23	60	0	0	0	1	0	0	2017-04-27	2017-05-02	3	5	1	0	0			0	1	0	0	0		2018-05-22	40	1	1	0	12	1	2019-08-27	40	15	0	1	0
2	0	1982-04-11	35	0	0	0	0	0	0	2017-06-03	2017-06-05	1	2	1	0	0			0	1	0	0	0		2019-02-22	40	1	1	0	20	1	2020-02-18	40	11	0	1	0
2	0	1967-01-29	50	0	0	0	0	0	1	2017-06-18	2017-06-22	3	4	1	0	0			0	1	0	0	0		2018-03-06	40	1	1	0	8	1	2019-06-05	40	14	0	1	0
2	0	1959-09-03	57	0	0	0	3	0	1	2017-07-01	2017-07-06	1	5	1	0	0			0	1	0	0	0		2017-07-01	40	1	1	0	0	1	2020-01-21	40	30	0	1	0
2	1	1972-12-02	44	0	0	0	3	0	1	2017-07-09	2017-07-11	1	2	1	0	0			0	1	0	0	0		2018-08-27	40	1	1	0	13	1	2020-03-11	40	18	0	1	0
2	0	1984-04-20	33	1	0	0	1	0	1	2017-09-11	2017-09-12	1	1	1	0	0			0	1	0	0	0		2018-12-16	40	1	1	0	15	0	2020-03-11	40	14	0	1	0
2	1	1992-11-01	24	1	0	0	0	0	0	2017-09-21	2017-09-21	1	0	1	1	0			0	1	0	0	0		2018-04-17	40	1	1	0	6	1	2020-10-28	40	30	0	1	0
2	0	1974-06-21	43	0	0	0	1	0	1	2017-08-31	2017-10-13	1	43	1	0	0			0	1	0	0	0		2018-06-05	40	1	1	0	7	1	2020-09-30	40	27	0	1	0
2	1	1965-05-05	52	1	0	0	3	0	0	2017-11-08	2017-11-08	1	0	1	1	0			0	1	0	0	0		2018-12-04	40	1	1	0	12	1	2020-01-14	40	13	0	1	0
2	1	1953-08-02	64	0	0	0	3	0	1	2017-11-14	2017-11-15	2	1	1	0	0			0	1	0	0	0		2018-05-22	40	1	1	0	6	1	2020-06-09	40	24	0	1	0
2	0	1997-10-15	20	1	0	0	0	0	0	2017-12-11	2017-12-11	1	0	1	1	0			0	1	0	0	0		2018-05-08	40	1	1	0	4	0	2019-07-02	40	13	0	1	0
2	0	1993-08-18	24	0	0	0	0	0	1	2017-12-01	2017-12-11	1	10	1	0	0			0	1	0	0	0		2018-07-03	40	1	1	0	6	0	2020-04-02	40	20	0	1	0
2	0	1959-11-08	58	1	0	0	3	0	1	2017-12-28	2017-12-28	2	0	1	1	0			0	1	0	0	0		2018-12-03	40	1	1	0	11	1	2020-01-07	40	13	0	1	0
2	1	1987-01-21	30	1	0	0	1	0	0	2017-11-22	2017-12-28	1	36	1	0	0			0	1	0	0	0		2018-08-27	40	1	1	0	7	1	2020-06-09	40	21	0	1	0
2	0	1994-01-06	23	1	0	0	0	0	0	2016-02-01	2017-12-29	1	697	1	0	0			0	1	0	0	0		2019-01-07	40	1	1	0	12	1	2020-01-21	40	12	0	1	0
2	0	1980-12-12	37	1	0	0	0	0	0	2018-02-14	2018-02-19	1	5	1	0	0			0	1	0	0	0		2018-12-04	40	1	1	0	9	0	2020-05-26	40	17	0	1	0
2	0	1961-12-10	56	1	0	0	3	0	0	2018-03-05	2018-03-05	3	0	1	1	0			0	1	0	0	0		2018-11-27	40	1	1	0	8	0	2020-03-11	40	15	0	1	0
2	0	1968-04-23	49	0	0	0	3	0	1	2018-03-28	2018-03-28	1	0	1	1	0			0	1	0	0	0		2018-12-04	40	1	1	0	8	0	2020-09-08	40	21	0	1	0
2	0	1972-10-04	45	1	0	0	0	0	0	2018-05-29	2018-05-29	1	0	1	1	0			0	1	0	0	0		2018-12-11	40	1	1	0	6	0	2020-04-09	40	15	0	1	0
2	1	1986-09-11	31	0	0	0	0	0	1	2018-05-31	2018-05-31	2	0	1	1	0			0	1	0	0	0		2018-12-04	40	1	1	0	6	0	2020-06-05	40	18	0	1	0
2	0	1990-01-20	28	1	0	0		0	0	2018-06-11	2018-06-13	1	2	1	0	0			0	1	0	0	0		2019-01-02	40	1	1	0	6	1	2019-08-27	40	7	0	1	0
2	0	1979-03-16	39	0	0	0	1	0	0	2018-07-02	2018-07-02	2	0	1	1	0			0	1	0	0	0		2019-03-04	40	1	1	0	8	0	2020-08-04	40	17	0	1	0
2	0	1984-09-23	34	1	0	0	1	0	1	2018-10-01	2018-10-01	4	0	1	1	0			0	1	0	0	0		2019-04-24	40	1	1	0	6	1	2020-11-03	40	18	0	1	0
2	0	1965-09-08	53	0	0	0	1	0	1	2018-10-08	2018-10-08	4	0	1	1	0			0	1	0	0	0		2018-10-01	40	1	1	0	0	1	2019-06-25	40	8	0	1	0
2	0	1966-09-03	52	0	0	0	1	0	1	2018-10-07	2018-10-08	1	1	1	0	0			0	1	0	0	0		2019-06-04	40	1	1	0	7	1	2019-11-19	40	5	0	1	0
2	0	1965-10-20	52	1	0	0	1	1	0	2018-10-09	2018-10-09	1	0	1	1	0			0	1	0	0	0		2019-03-28	40	1	1	0	5	1	2020-06-09	40	14	0	1	0
2	0	1982-07-26	36	1	0	0	0	1	1	2018-11-13	2018-11-13	1	0	1	1	0			0	1	0	0	0		2019-06-05	40	1	1	0	6	0	2020-04-02	40	9	0	1	0
2	0	1985-09-15	33	1	0	0	1	0	1	2018-11-11	2018-11-16	1	5	1	0	0			0	1	0	0	0		2019-11-26	40	1	1	0	12	1	2020-06-05	40	6	0	1	0
2	0	1970-02-09	48	1	0	0	0	0	1	2018-12-26	2018-12-26	1	0	1	1	0			0	1	0	0	0		2019-06-16	40	1	1	0	5	1	2020-01-14	40	6	0	1	0
2	0	1988-04-27	30	1	0	0	0	0	1	2018-12-23	2018-12-26	1	3	1	0	0			0	1	0	0	0		2019-06-18	40	1	1	0	5	1	2020-01-21	40	7	0	1	0
2	0	1970-04-02	48	1	0	0	3	0	0		2018-12-28	3		1		0			0	1	0	0	0		2019-06-11	40	1	1	0	5	1	2020-10-27	40	16	0	1	0
2	0	1990-12-25	28	1	0	0	1	0	1	2018-12-31	2018-12-31	3	0	1	1	0			0	1	0	0	0		2019-06-11	40	1	1	0	5	1	2020-03-11	40	9	0	1	0
2	1	1961-05-06	57	0	0	0	2	1	1	2019-01-29	2019-02-05	1	7	1	0	0			0	1	0	0	0		2019-08-27	40	1	1	0	6	1	2020-03-11	40	6	0	1	0
2	0	1992-05-10	26	1	0	0	0	0	0	2019-02-13	2019-02-13	1	0	1	1	1	2019-08-23	168	1	1	0	0	0		2020-02-18	40	1	1	0	12	1	2020-07-21	40	5	0	1	0
2	0	1982-08-24	36		0	0	0	0	1	2019-02-16	2019-02-16	4	0	1	1	0			0	1	0	0	0		2019-07-23	40	1	1	0	5	1	2020-02-04	40	6	0	1	0
2	0	1985-12-08	33	0	0	0	0	0	0	2019-02-25	2019-02-26	1	1	1	0	0			0	1	0	0	0		2019-08-19	40	1	1	0	5	1	2020-03-12	40	6	0	1	0
2		1959-09-22	59	1	0	0	0	0	0	2019-05-24	2019-05-24		0	1	1	0			0	1	0	0	0		2019-08-20	40	1	1	0	2	1	2020-02-18	40	5	0	1	0
2	0	1961-11-11	57	0	0	0	3	0	1	2019-06-25	2019-06-26	2	1	1	0	0			0	1	0	0	0		2020-01-07	40	1	1	0	6	1	2020-06-09	40	5	0	1	0
2	0	1959-10-14	59	0	0	0	3	0	0	2019-08-20	2019-08-20	1	0	1	1	0			0	1	0	0	0		2020-03-12	40	1	1	0	6	1	2020-08-11	40	4	0	1	0
2	1	1986-04-30	33	1	0	0	1	0	0	2018-03-14	2019-08-20		524	1	0	0			0	1	0	0	0		2019-09-17	40	1	1	0	0	0	2020-04-02	40	6	0	1	0
2	0	1972-07-18	47	0	0	0	2	0	1	2019-09-24	2019-09-24	1	0	1	1	0			0	1	0	0	0		2020-07-14	40	1	1	0	9	1	2020-12-21	40	5	0	1	0
2	1	1967-02-15	52	1	0	0	0	0	0	2019-11-01	2019-11-01	2	0	1	1	0			0	1	0	0	0		2020-07-28	40	1	1	0	8	1	2021-01-30	40	6	0	1	0
2	1	1958-12-29	60	2	0	0		1	1	2019-11-29	2019-11-29	2	0	1	1	0			0	1	0	0	0		2020-06-23	40	1	1	0	6	1	2020-11-23	40	5	0	1	0
2	0	1971-03-21	48	0	0	0	1	0	0	2019-12-09	2019-12-09	2	0	1	1	0			0	1	0	0	0		2020-06-16	40	1	1	0	6	1	2020-12-08	40	5	0	1	0
2	0	1996-08-22	23	1	0	0	0	0	1	2019-12-12	2019-12-12		0	1	1	0			0	1	0	0	0		2020-06-09	40	1	1	0	5	1	2020-12-03	40	5	0	1	0
2	1	1972-01-16	47	1	0	0	0	0	0	2019-12-30	2019-12-31	2	1	1	0	0			0	1	0	0	0		2020-07-07	40	1	1	0	6	1	2020-12-09	40	5	0	1	0
2	1	1963-01-03	57	0	0	0	3	1	1	2019-11-13	2020-01-13	1	61	1	0	0			0	1	0	0	0		2020-08-04	40	1	1	0	6	1	2021-01-05	40	5	0	1	0
2	0	1954-09-12	58	1	0	0	3	0	1	2006-09-21	2013-03-09	3	2361	0	0	1	2013-03-09	125	1	0	0	0	1		2013-08-19	40	1	1	0	5		2018-12-11	40	63	0	1	0
2	0	1989-05-13	25	1	0	0	0	0	0		2015-05-06	1		0		1	2015-05-06	28	1	0	0	1	0		2018-05-08	40	1	1	0	36		2020-03-11	40	22	0	1	0
2	1	1982-09-10	35	1	0	0	0	0	0	2004-08-12	2018-01-05		4894	1	0	1	2004-11-09	276	1	0	0	1	0		2016-07-07	40	1	1	0			2018-12-04	40	28	0	1	0
2	1	1982-07-07	36	1	0	0	0	0	1	2019-03-13	2019-03-21	1	8	1	0	0			0	0	1	0	0		2019-09-10	40	1	1	0	5		2020-03-20	40	6	0	1	0
2	0	1966-12-25	52	1	0	0	0	0	0	2019-02-13	2019-03-26	1	41	1	0	0			0	0	1	0	0		2019-09-17	40	1	1	0	5		2020-04-09	40	6	0	1	0
2	0	1994-07-07	24	1	0	0	0	0	0	2019-04-22	2019-04-22	1	0	1	1	0			0	0	1	0	0		2019-10-01	40	1	1	0	5		2020-05-04	40	7	0	1	0
2	0	1960-12-25	54	1	0	0	0	0	0	2015-04-28	2015-05-07	1	9	0	0	1	2015-05-07	143	1	1	0	0	0		2017-06-21	40	1	1	0	25	1	2018-12-21	165546	18	0	1	0	2019-07-09	40	0	6
2	1	1982-08-05	30	0	0	0	0	1	1	2012-05-05	2013-04-18	3	348	0	0	1	2013-04-18	562	1	0	0	0	1		2018-08-27	40	1	1	0	64		2019-08-13	135800	11	0	0	1
2	0	1982-04-27	33	1	0	0	1	0	0	2015-08-10	2015-08-27	3	17	0	0	1	2015-08-27	221	1	1	0	0	0		2018-05-22	40	1	1	0	32	0	2019-09-17	71531	15	0	0	1	2020-05-26	127200	1	8
2	0	1963-01-01	50	1	0	0	0	0	1	2013-01-30	2013-02-07	2	8	0	0	1	2013-02-07	299	1	0	1	0	0		2013-08-21	40	1	1	0	6		2018-10-09	61302	61	0	0	1
2	0	1982-11-09	32	0	0	0	1	1	1	2015-02-08	2015-02-19	3	11	0	0	1	2015-02-19	126	1	0	0	0	1		2017-02-17	40	1	1	0	23		2019-01-07	33082	22	0	0	1
2	1	1982-08-23	31	1	0	0	0	0	1	2006-11-18	2014-07-31	2	2812	0	0	1	2014-07-31	362	1	1	0	0	0		2017-10-18	40	1	1	0	38	1	2018-08-14	16790	9	0	1	0	2019-02-22	40	0	6	2019-07-30	40	0	5	2020-07-30	40	0	12
2	1	1979-04-23	33	1	0	0	1	0	1	2013-04-10	2013-04-18	1	8	0	0	1	2013-04-18	126	1	1	0	0	0		2017-03-14	40	1	1	0	46	0	2019-03-12	11553	23	0	0	1	2019-09-10	4872	1	5	2020-03-14	212	1	6
2	1	1954-08-02	60	0	0	0	1	0	1	2014-10-15	2015-01-08	2	85	0	0	1	2015-01-08	256	1	1	0	0	0		2017-06-21	40	1	1	0	29	0	2018-12-05	7046	17	0	0	1	2019-07-16	665	1	7
2	1	1970-02-02	48	1	0	0	1	0	0	2018-09-27	2018-09-27	1	0	1	1	0			0	1	0	0	0		2019-03-27	40	1	1	0	6	0	2019-09-03	5603	5	0	0	1	2020-02-18	2487	1	5
2	1	1977-07-19	39	1	0	0	1	0	0	2017-03-20	2017-03-23	3	3	1	0	0			0	1	0	0	0		2019-05-08	40	1	1	0	25	1	2020-05-04	419	11	0	0	1
2	1	1990-09-07	28	1	0	0	0	0	0	2019-02-13	2019-02-13	1	0	1	1	0			0	0	0	0	1		2019-09-24	40	1	1	0	7		2020-09-15	332	11	0	0	1
2	1	1965-12-30	51	1	0	0	2	0	0	2017-03-30	2017-04-12	1	13	1	0	0			0	1	0	0	0		2019-01-16	40	1	1	0	21	0	2020-07-21	213	18	0	0	1
2	0	1977-09-03	39		0	0	0	0	0	2016-07-21	2017-02-07	1	201	1	0	0			0	1	0	0	0		2017-09-21	40	1	1	0	7	1	2019-02-22	206	17	0	0	1
2	0	1969-01-21	44	1	0	0	3	0	1	2013-10-01	2013-12-26		86	0	0	1	2013-12-26	453	1	1	0	0	0		2017-04-11	40	1	1	0	39	0	2019-01-27	162	21	0	0	1	2020-03-11	428	1	13
2	0	1962-11-06	52	0	0	0	1	0	1	2015-03-02	2015-03-05	1	3	0	0	1	2015-03-05	136	1	1	0	0	0		2019-02-21	40	1	1	0	47	1	2020-07-14	156	16	0	0	1
2	1	1993-03-03	25	1	0	0	0	0	1	2018-11-17	2018-11-19	1	2	1	0	0			0	1	0	0	0		2019-05-31	40	1	1	0	6	1	2020-04-02	100	10	0	0	1
2	0	1964-11-15	54	1	0	0	1	0	1	2019-07-16	2019-07-16	1	0	1	1	0			0	1	0	0	0		2020-02-18	40	1	1	0	7	1	2020-08-11	74	5	0	0	1
2	1	1978-07-19	37	0	0	0	0	0	1		2015-09-01	1		0		0			0	1	0	0	0		2019-02-22	40	1	1	0	41	0	2020-06-30	68	16	0	0	1
2	0	1978-03-16	40	1	0	0	0	0	1	2013-09-03	2019-01-08	1	1953	1	0	0			0	1	0	0	0		2019-07-16	40	1	1	0	6	1	2020-02-18	65	7	0	0	1
2	0	1965-06-18	53	0	0	0	1	0	0	2020-08-20	2020-09-27	3	37	1	0	0			0	1	0	0	0		2019-03-27	40	1	1	0	6	0	2020-09-22	54	17	0	0	1
2	0	1964-09-02	51	0	0	0	2	0	0	2015-10-05	2015-10-08	3	3	0	0	1	2015-10-09	696	1	1	0	0	0		2017-01-04	40	1	1	0	14	0	2019-02-22	47	25	0	0	1
2	0	1980-10-03	33	0	0	0	1	0	1	2014-05-22	2014-06-05	2	14	0	0	1	2014-06-05	407	1	1	0	0	0		2017-10-05	40	1	1	0	40	1	2019-02-22	44	16	0	0	1	2020-03-12	187	1	12
2	0	1968-08-22	49	1	0	0	1	0	0	2018-04-16	2018-04-16	3	0	1	1	0			0	1	0	0	0		2018-12-04	40	1	1	0	7	1	2020-09-01	44	20	0	0	1
2	0	1972-12-04	41	0	0	0	1	0	0	2014-10-10	2014-10-23	3	13	0	0	1	2014-10-23	33	1	1	0	0	0		2017-10-05	40	1	1	0	35	1	2019-02-22	40	16	0	0	1
2	1	1978-11-30	34	1	0	0	1	0	0	2006-01-23	2013-01-24	1	2558	0	0	1	2013-01-24	127	1	1	0	0	0		2019-02-21	40	1	1	0	72	1
2	1	1969-01-05	43	0	0	0	0	0	0	2013-03-27	2013-03-27		17	0	0	1	2013-03-27	143	1	1	0	0	0		2019-01-22	40	1	1	0	80	1
2	0	1962-07-19	50	1	0	0	1	1	1	2008-01-23	2013-04-18	3	1912	0	0	1	2012-11-29	382	1	1	0	0	0		2013-04-01	40	1	1	0	0	1
2	0	1976-02-15	37	0	0	0	0	0	1	2013-03-19	2013-05-02	1	44	0	0	1	2013-05-02	267	1	1	0	0	0		2019-01-24	40	1	1	0	68	0
2	0	1973-04-10	41	1	0	0	0	0	0	2013-02-04	2014-07-30		541	0	0	1	2015-07-30	573	1	1	0	0	0		2018-05-18	40	1	1	0	45	1
2	0	1982-03-23	32	1	0	0	0	0	0	2014-07-09	2014-07-31	2	22	0	0	1	2014-07-31	14	1	1	0	0	0		2018-02-06	40	1	1	0	42	0
2	0	1964-10-09	50	1	0	0	2	1	1	2014-10-30	2014-11-20	2	21	0	0	1	2014-11-20	193	1	1	0	0	0		2018-12-12	40	1	1	0	48	0
2	1	1964-07-19	50	1	0	0		1	1	2014-10-30	2014-11-20		21	0	0	1	2014-11-20	193	1	1	0	0	0		2018-12-21	40	1	1	0	49	0
2	1	1979-07-23	35	1	0	0	0	0	0	2014-01-08	2015-01-08		365	0	0	1	2015-01-08	234	1	1	0	0	0		2019-08-20	40	1	1	0	55	0
2	0	1968-01-02	47	1	0	0	1	0	1	2013-12-27	2015-02-19	3	419	0	0	0			0	1	0	0	0		2017-06-06	40	1	1	0	27	0
2	1	1976-05-18	38	1	0	0	0	0	1	2013-12-24	2015-03-11	2	442	0	0	1	2016-06-23	579	1	1	0	0	0		2019-03-06	40	1	1	0	47	0
2	0	1967-01-01	48	0	0	0	1	0	1	2013-12-19	2015-04-02	3	469	0	0	1	2015-04-02	66	1	1	0	0	0		2017-01-17	40	1	1	0	21	0
2	0	1979-11-05	35	0	0	0	0	0	0	2015-05-20	2015-06-01		12	0	0	0			0	1	0	0	0		2020-07-21	40	1	1	0	61	0
2	0	1956-10-22	60	1	0	0	1	0	1	2016-12-23	2017-01-10	1	18	1	0	0			0	1	0	0	0		2020-10-20	40	1	1	0	45	1
2	1	1981-10-29	35		0	0	3	0	0	2017-03-27	2017-03-27	1	0	1	1	0			0	1	0	0	0		2020-10-13	40	1	1	0	42	1
2	1	1977-12-03	39	1	0	0	0	0	1	2016-11-15	2017-07-17	1	244	1	0	0			0	1	0	0	0		2019-08-19	40	1	1	0	25	0
2	1	2000-02-12	17	0	0	0	3	0	0	2017-09-06	2017-09-16	2	10	1	0	0			0	1	0	0	0		2019-05-06	40	1	1	0	19	1
2	0	1971-10-23	45	0	0	0	0	0	0	2013-01-03	2017-10-06	1	1737	1	0	1	2013-01-03	108	1	1	0	0	0		2019-06-18	40	1	1	0	20	1
2	0	1988-03-05	29	1	0	0	0	0	0	2017-11-08	2017-11-08	2	0	1	1	0			0	1	0	0	0		2018-05-22	40	1	1	0	6	0
2	0	1970-12-13	46	1	0	0	1	0	1	2013-11-28	2017-11-28	1	1461	1	0	1	2013-11-28	391	1	1	0	0	0		2020-04-09	40	1	1	0	28	0
2	1	1972-09-13	45	1	0	0	1	1	1	2017-12-22	2017-12-22	1	0	1	1	0			0	1	0	0	0		2020-11-10	40	1	1	0	34	0
2	1	1972-06-12	45	1	0	0	1	0	1	2018-02-10	2018-02-13	1	3	1	0	0			0	1	0	0	0		2020-05-12	40	1	1	0	26	0
2	0	1967-04-02	50	0	0	0	3	0	0	2017-08-28	2018-02-15	3	171	1	0	0			0	1	0	0	0		2019-07-16	40	1	1	0	17	0
2	0	1958-08-19	59	1	0	0	3	0	0	2017-11-25	2018-04-16	3	142	1	0	0			0	1	0	0	0		2018-05-08	40	1	1	0	0	1
2	0	1975-09-20	42	1	0	0	1	0	0	2018-07-20	2018-07-20	1	0	1	1	0			0	1	0	0	0		2020-06-02	40	1	1	0	22	1
2	0	1983-01-10	36	0	0	0		0	0	2019-01-09	2019-01-15	1	6	1	0	0			0	1	0	0	0		2020-02-18	40	1	1	0	13	1
2	0	1996-02-10	23	0	0	0	0	0	0	2019-02-23	2019-02-25		2	1	0	0			0	1	0	0	0		2019-08-20	40	1	1	0	5	0
2	1	1954-03-26	64		0	0	1	0	1	2013-11-23	2019-03-25	1	1948	1	0	1	2019-02-02	537	1	1	0	0	0		2019-06-11	40	1	1	0	2	0
2	0	1990-11-04	28	0	0	0	1	0	0	2013-06-11	2019-05-06		2155	1	0	0			0	1	0	0	0		2020-01-30	40	1	1	0	8	1
2	0	1960-01-01	59	1	0	0	3	0	1	2015-09-11	2019-08-19		1438	1	0	0			0	1	0	0	0		2019-09-17	40	1	1	0	0	0
2	1	1972-08-08	47	1	0	0	0	0	0	2012-04-04	2019-09-12	1	2717	1	0	0			0	1	0	0	0		2020-02-26	40	1	1	0	5	1
2	0	1977-10-23	41	1	0	0	2	0	1	2017-09-21	2019-10-01		740	1	0	0			0	1	0	0	0		2020-10-28	40	1	1	0	12	1
2	0	1972-02-20	47		0	0	1	0	0	2019-10-18	2019-10-18		0	1	1	0			0	1	0	0	0		2020-11-10	40	1	1	0	12	1
2	0	1990-02-28	29		0	0	0	0	0	2018-03-22	2019-12-20		638	1	0	0			0	1	0	0	0		2020-11-10	40	1	1	0	10	0
2	0	1960-04-10	59	0	0	0	3	0	1	2019-12-23	2019-12-23	1	0	1	1	0			0	1	0	0	0		2019-12-23	40	1	1	0	0	1
2	1	1992-09-14	27	0	0	0	0	0	0	2019-12-31	2019-12-31	1	0	1	1	0			0	1	0	0	0		2020-06-23	40	1	1	0	5	0
2	0	1958-01-21	62	1	0	0	1	0	0	2020-02-07	2020-02-07	1	0	1	1	0			0	1	0	0	0		2020-08-25	40	1	1	0	6	0
2	0	1951-11-21	68	1	0	0	0	0	0	2020-02-11	2020-02-11	2	0	1	1	0			0	1	0	0	0		2020-08-18	40	1	1	0	6	1
2	0	1981-02-12	39	1	0	0		0	1	2020-02-20	2020-02-20	3	0	1	1	0			0	1	0	0	0		2026-08-25	40	1	1	0	78	1
2	0	1985-05-19	34	1	0	0	0	0	1	2020-02-24	2020-02-24	1	0	1	1	0			0	1	0	0	0		2020-08-18	40	1	1	0	5	1
2	1	1971-02-23	49	1	0	0	1	0	1	2020-03-09	2020-03-09	1	0	1	1	0			0	1	0	0	0		2020-09-01	40	1	1	0	5	1
2	1	1978-08-02	41	1	0	0	1	0	1	2020-03-16	2020-03-16	1	0	1	1	0			0	1	0	0	0		2020-09-01	40	1	1	0	5	0
2	0	1975-07-09	44	0	0	0	3	0	1	2020-04-02	2020-04-02	2	0	1	1	0			0	1	0	0	0		2020-11-04	40	1	1	0	7	1
2	1	1993-04-02	27	1	0	0	0	1	1	2020-04-06	2020-04-06	2	0	1	1	0			0	1	0	0	0		2020-11-09	40	1	1	0	7	0
2	0	1959-09-12	60	1	0	0	0	0	1	2020-04-13	2020-04-13	2	0	1	1	0			0	1	0	0	0		2020-11-03	40	1	1	0	6	0
2	0	1977-08-23	42	1	0	0	1	0	0	2020-04-17	2020-04-17	1	0	1	1	0			0	1	0	0	0		2020-10-29	40	1	1	0	6	1
2	0	1989-05-13	30	1	0	0	0	0	1	2020-04-28	2020-04-28	1	0	1	1	0			0	1	0	0	0		2020-10-23	40	1	1	0	5	0
2	1	1979-02-08	41	1	0	0	0	0	1	2020-04-29	2020-04-29	1	0	1	1	0			0	1	0	0	0		2020-11-03	40	1	1	0	6	1
2	0	1964-06-14	55	1	0	0	0	0	1	2020-06-02	2020-06-02	2	0	1	1	0			0	1	0	0	0		2021-01-12	40	1	1	0	7	1
2	0	1990-10-06	29	1	0	0	0	0	0	2020-06-11	2020-06-11	3	0	1	1	0			0	1	0	0	0		2020-12-16	40	1	1	0	6	0
2	0	1990-11-27	29	1	0	0	0	0	1	2020-06-18	2020-06-18	1	0	1	1	0			0	1	0	0	0		2021-01-05	40	1	1	0	6	0
2	1	1999-04-12	21	0	0	0	0	0	1	2020-07-07	2020-07-07	1	0	1	1	0			0	1	0	0	0		2021-01-06	40	1	1	0	5	1
2	1	1977-08-25	42	1	0	0	1	0	1	2020-07-08	2020-07-08	2	0	1	1	0			0	1	0	0	0		2021-01-20	40	1	1	0	6	0
2	1	1977-12-24	42	1	0	0	0	0	1	2016-11-15	2020-07-17	1	1340	1	0	0			0	1	0	0	0		2020-10-26	40	1	1	0	3	1
2	0	1964-12-12	48	1	0	0	0	0	1	2013-01-11	2013-01-24	3	13	0	0	1	2013-01-24	16	1	0	0	1	0		2013-08-21	40	1	1	0	6
2	0	1991-04-21	21	1	0	0	0	0	1	2012-03-15	2013-01-24	1	315	0	0	1	2013-01-24	491	1	0	0	1	0		2017-07-04	40	1	1	0	53
2	1	2044-09-17	68	0	0	0	3	0	1	2013-06-17	2013-07-11	3	24	0	0	1	2013-07-11	238	1	0	1	0	0		2013-10-09	40	1	1	0	2
2	1	1970-11-21	42	1	0	0		0	0	2005-01-01	2013-08-22	3	3155	0	0	1	2013-09-05	537	1	0	1	0	0		2013-08-22	40	1	1	0	0
2	0	1976-01-01	37	0	0	0	0	0	0	2013-12-27	2013-12-27	1	0	0	1	1	2013-12-27	270	1	0	0	1	0		2019-01-09	40	1	1	0	60
2	0	1955-09-25	58	0	0	0	3	0	0	2014-04-03	2014-04-03	2	0	0	1	1	2014-04-03	259	1	0	0	1	0		2017-01-17	40	1	1	0	33
2	1	1974-10-15	39	0	0	0	0	0	0	2014-04-28	2014-05-15	3	17	0	0	1	2014-05-15	599	1	0	0	0	1		2017-11-28	40	1	1	0	42
2	0	1951-01-05	63	0	0	0	3	0	0	2014-07-31	2014-07-31	3	0	0	1	1	2014-07-31	321	1	0	0	1	0		2017-12-12	40	1	1	0	40
2	1	1983-09-09	30	1	0	0	0	0	0	2013-07-13	2014-07-31	1	383	0	0	1	2014-07-31	350	1	0	0	1	0		2017-09-07	40	1	1	0	37
2	0	1985-01-11	29	0	0	0	1	0	1	2014-09-10	2014-09-11	3	1	0	0	1	2014-09-11	116	1	0	0	1	0		2015-01-21	40	1	1	0	4
2	1	1965-06-17	49	0	0	0	3	0	0	2014-03-02	2014-09-11	4	193	0	0	1	2014-09-11	20	1	0	0	1	0		2017-10-18	40	1	1	0	37
2	1	1992-09-29	24	1	0	0	0	0	1	2016-05-19	2017-03-03	2	288	1	0	0			0	0	0	1	0		2019-03-27	40	1	1	0	24
2	0	1994-08-07	22	1	0	0	0	0	1	2017-06-02	2017-06-05	1	3	1	0	0			0	0	0	1	0		2019-02-19	40	1	1	0	20
2	0	1976-07-28	40	0	0	0	0	0	0	2017-07-12	2017-07-13	1	1	1	0	0			0	0	1	0	0		2018-06-02	40	1	1	0	10
2	1	1972-09-02	45	1	0	0	1	0	1	2018-02-10	2018-02-13	1	3	1	0	0			0	0	1	0	0		2020-05-12	40	1	1	0	26
2	0	1952-02-02	66	0	0	0	3	0	0	2018-02-14	2018-02-14	2	0	1	1	0			0	0	0	0	1	2020-06-06	2019-02-07	40	1	1	0	11
2	0	1970-03-06	47	1	0	0	0	0	0	2018-02-26	2018-02-26	1	0	1	1	1	2018-03-29	642	1	0	0	1	0		2018-09-25	40	1	1	0	6
2	0	1964-09-18	53	1	0	0		1	1	2018-06-05	2018-06-05	1	0	1	1	0			0	0	0	0	1		2018-11-27	40	1	1	0	5
2	1	1994-02-14	24	1	0	0	0	0	1	2016-11-23	2018-12-04		741	1	0	0			0	0	0	1	0		2018-12-11	40	1	1	0	0
2	1	1982-07-07	36	0	0	0	1	0	0	2018-01-23	2018-12-18		329	1	0	0			0	0	0	1	0		2019-01-16	40	1	1	0	0
2	0	1989-02-14	29	1	0	0	0	0	0	2018-12-30	2019-01-03		4	1	0	0			0	0	1	0	0		2019-01-03	40	1	1	0	0
2	0	1971-03-12	47	1	0	0	3	0	0	2019-03-07	2019-03-11	4	4	1	0	0			0	0	1	0	0		2020-06-16	40	1	1	0	15
2	0	1995-01-26	24	0	0	0	0	0	0	2019-03-20	2019-03-20	1	0	1	1	0			0	0	1	0	0		2019-08-20	40	1	1	0	5
2	1	1984-06-06	34	1	0	0	0	0	1	2019-04-17	2019-04-17	3	0	1	1	0			0	0	1	0	0		2020-02-04	40	1	1	0	9
2	1	1972-02-20	47		0	0	0	0	0	2019-10-18	2019-10-18		0	1	1	0			0	0	0	1	0		2020-11-10	40	1	1	0	12
2	0	1983-07-02	36	1	0	0	1	0	0	2020-02-26	2020-02-26	2	0	1	1	0			0	0	0	0	1	2020-12-24	2020-08-18	40	1	1	0	5
2	1	1995-10-11		1	0	0	0	0	1	2019-04-25						0			0	0	1	0	0		2020-03-11	40	1	1	0
2	1	1977-03-12	42	0	0	0	0	0	0	2019-08-06	2019-09-26	3	51	1	0	0			0	0	0	0	1		2020-03-11	2073721	1	0	1	5
2	0	1969-12-26	43		0	0	2	0	1	2013-06-13	2013-08-22	3	70	0	0	1	2015-03-05	436	1	1	0	0	0		2013-10-09	1318000	1	0	1	1	0	2018-01-23	95850	51	1	0	0	2020-03-11	21100	1	25
2	0	1977-09-12	40	1	0	0	1	0	0	2018-02-16	2018-02-16	1	0	1	1	0			0	1	0	0	0		2018-08-27	1304500	1	0	1	6	0	2019-02-25	40	5	1	0	0	2020-03-11	40	0	12
2	1	1972-01-01	42	1	0	0	0	0	0	2014-08-28	2014-10-09	1	42	0	0	1	2014-10-09	190	1	1	0	0	0		2019-08-06	1235000	1	0	1	57	1	2020-04-07	40	8	1	0	0
2	0	1969-09-23	43	1	0	0	2	1	1	2013-09-12	2013-09-19	3	7	0	0	1	2013-09-19	26	1	1	0	0	0		2013-10-09	1070000	1	0	1	0	1	2017-12-12	40	50	1	0	0	2020-03-11	40	0	26
2	0	1965-01-01	48	0	0	0	3	0	1	2013-05-28	2013-05-30	3	2	0	0	1	2013-05-30	109	1	1	0	0	0		2013-08-19	966000	1	0	1	2	0	2018-05-07	40	56	1	0	0	2018-12-26	40	0	7
2	0	1983-08-06	31	1	0	0	0	0	0	2014-11-10	2014-12-18		38	0	0	1	2014-12-18	158	1	1	0	0	0		2017-11-28	409000	1	0	1	35	1	2019-01-31	40	14	1	0	0	2020-03-11	83293	1	13
2	0	1974-08-29	41	1	0	0	3	0	0	2015-11-18	2015-12-03	3	15	0	0	1	2015-12-04	229	1	0	1	0	0		2017-12-12	395300	1	0	1	24		2019-02-22	45	14	1	0	0
2	0	1972-05-12	45	1	0	0	0	1	1	2017-05-20	2017-05-24	4	4	1	0	0			0	0	0	0	1	2020-05-23	2019-02-07	350970	1	0	1	20		2019-09-03	328700	6	1	0	0
2	0	1954-06-08	58	1	0	0	3	1	1	2013-05-30	2013-06-04	2	5	0	0	1	2013-05-30	209	1	1	0	0	0		2013-08-19	342000	1	0	1	2	1	2018-05-07	40	56	1	0	0	2019-02-07	40	0	9	2020-03-05	40	0	12
2	0	1966-07-29	48	0	0	0	1	0	0	2015-01-20	2015-03-05	3	44	0	0	1	2015-03-05	137	1	1	0	0	0		2017-10-05	320850	1	0	1	31	0	2019-02-22	8866057	16	0	0	1
2	0	1963-08-17	49	0	0	0	1	0	0	2013-05-03	2013-05-30		27	0	0	1	2013-05-30	70	1	0	0	0	1		2013-08-19	314000	1	0	1	2
2	0	1957-11-06	56	0	0	0	0	0	0	2006-01-03	2014-04-17	2	3026	0	0	1	2014-04-17	187	1	1	0	0	0		2017-06-21	300400	1	0	1	38	1	2018-11-20	40207	16	1	0	0
2	0	1984-03-23	30	0	0	0	0	0	0	2014-08-12	2014-09-11	2	30	0	0	1	2014-09-11	117	1	1	0	0	0		2019-03-05	298826	1	0	1	53	0
2	1	1974-02-10	44	0	0	0	0	0	1	2018-07-04	2018-07-04	3	0	1	1	0			0	0	0	1	0		2019-02-22	222617	1	0	1	7		2019-09-03	876900	6	0	0	1
2	0	1977-12-19	35	1	0	0	0	0	1	2011-01-06	2013-05-30	2	875	0	0	1	2013-05-30	148	1	1	0	0	0		2013-08-19	222000	1	0	1	2	1	2018-01-19	492600	53	1	0	0	2020-03-11	93644	1	25
2	1	1981-08-23	36	1	0	0	0	1	0	2018-01-18	2018-01-26	2	8	1	0	0			0	1	0	0	0		2020-06-23	178970	1	0	1	28	0	2020-10-20	116682	3	1	0	0
2	1	1988-01-02	26	1	0	0	1	1	1	2014-01-25	2014-02-06	3	12	0	0	1	2014-12-18	5	1	1	0	0	0		2018-07-17	144000	1	0	1	53	0	2018-12-21	284	5	1	0	0
2	0	1974-07-18	41	1	0	0	1	0	0	2015-11-18	2015-11-19	3	1	0	0	1	2015-11-20	186	1	1	0	0	0		2018-06-19	131350	1	0	1	31	1	2019-01-31	5812	7	1	0	0	2019-07-23	7360	1	5	2020-01-28	7835	1	6
2	0	1953-01-01	60	0	0	0	3	1	1	2013-09-12	2013-09-19		7	0	0	1	2013-09-19	202	1	1	0	0	0		2013-10-09	116777	1	0	1	0	1	2017-04-26	906	42	1	0	0	2019-02-07	40	0	21
2	0	1981-08-19	35	0	0	0	0	0	1	2006-03-23	2017-03-30	2	4025	1	0	0			0	1	0	0	0		2018-11-20	107162	1	0	1	19	1	2019-05-10	33791	5	0	0	1	2019-07-09	6103	1	1	2020-11-04	569148	1	15
2	1	1967-09-30	45	1	0	0	2	1	1	2013-03-25	2013-04-04		10	0	0	1	2013-04-04	18	1	0	1	0	0		2013-10-09	94319	1	0	1	6
2	0	1981-10-07	31	1	0	0	0	0	0	2013-07-02	2013-07-11	3	9	0	0	1	2013-07-11	188	1	0	1	0	0		2013-08-21	84229	1	0	1	1
2	0	1974-09-02	39	1	0	0	0	1	1	2013-12-30	2014-02-06	2	38	0	0	1	2014-02-06	136	1	1	0	0	0		2017-09-07	83800	1	0	1	43	1	2019-03-05	40	17	1	0	0	2020-03-24	40	0	12
2	1	1985-11-04	33	1	0	0	0	0	1	2015-08-26	2019-01-31	2	1254	1	0	1	2015-08-26	234	1	1	0	0	0		2019-02-22	78888	1	0	1	0	1	2019-06-25	1756	4	1	0	0	2020-04-09	22869	1	9
2	1	1970-03-29	43	1	0	0	1	0	1	2013-06-24	2013-08-22	2	59	0	0	1	2013-08-22	248	1	0	0	1	0		2013-10-09	74682	1	0	1	1		2019-01-23	55383	63	1	0	0
2	1	1970-04-21	43	0	0	0	3	0	0	2013-08-12	2013-08-22		10	0	0	1	2013-08-22	280	1	1	0	0	0		2018-07-17	69100	1	0	1	58	1	2019-06-11	40	10	1	0	0
2	0	1965-04-30	53	0	0	0	1	0	0	2015-04-02	2018-11-14		1322	1	0	1	2015-04-02	559	1	1	0	0	0		2015-09-15	63067	1	0	1	-37	1	2018-08-14	40	34	1	0	0	2020-01-21	40	0	17
2	1	1973-05-06			0	0		0	0							0			0	0	0	0	1	2021-02-12	2018-03-04	56300	1	0	1			2019-03-05	116794	12	0	0	1	2019-09-17	57690	1	6	2020-09-16	140419	1	11
2	0	1991-11-11	25	1	0	0	1	0	0	2016-08-10	2017-02-07	2	181	1	0	1	2016-08-12	172	1	1	0	0	0		2017-03-01	53850	1	0	1	0	1	2019-04-23	46370	25	1	0	0	2020-03-11	8266	1	10
2	1	1953-01-23	60	0	0	0	3	0	0	2013-06-05	2013-06-13		8	0	0	1	2013-06-13	488	1	0	0	1	0		2013-08-20	53305	1	0	1	2
2	0	1976-01-21	41	0	0	0	1	0	0	2017-08-12	2017-08-16	1	4	1	0	0			0	1	0	0	0		2018-12-26	45980	1	0	1	16	1	2019-07-16	40	6	1	0	0	2020-07-21	40	0	12
2	0	1963-06-15	49		0	0	3	0	0	2013-01-04	2013-01-24		20	0	0	1	2013-01-24	109	1	1	0	0	0		2013-08-20	45848	1	0	1	6	1	2017-10-31	40	50	1	0	0	2019-03-20	40	0	16	2020-01-14	40	0	9
2	1	1991-01-19	27	1	0	0	0	0	0	2018-08-08	2018-08-08		0	1	1	0			0	1	0	0	0		2018-08-14	45175	1	0	1	0	1	2020-11-04	40	26	1	0	0
2	0	1962-06-06		1	0	0	3	0	0	2017-04-03		1				0			0	0	1	0	0		2020-03-11	44887	1	0	1			2020-07-22	40	4	1	0	0
2	1	1970-11-30	42	0	0	0	0	0	0	2013-09-10	2013-09-19	4	9	0	0	1	2013-09-19	38	1	1	0	0	0		2013-10-09	40364	1	0	1	0	1	2017-01-17	12075	39	1	0	0	2018-01-09	5325	1	11	2018-10-09	958	1	9	2019-08-13	2869	1	10
2		1971-01-12	42	1	0	0	1	0	1	2013-05-27	2013-06-27	3	31	0	0	1	2013-06-27	116	1	0	0	1	0		2013-08-20	39121	1	0	1	1		2018-08-14	40	59	1	0	0
2	0	1973-09-05	41	1	0	0	0	0	0	2008-03-05	2015-03-19	3	2570	0	0	1	2015-03-19	81	1	1	0	0	0		2017-04-11	35475	1	0	1	24	1	2017-10-31	10765	6	1	0	0	2019-07-16	601	1	20
2	0	1990-11-07	23	1	0	0	0	0	1	2012-01-26	2014-10-23	2	1001	0	0	1	2014-10-23	34	1	1	0	0	0		2019-03-28	32897	1	0	1	53	1	2019-08-13	8826	4	1	0	0
2	1	1980-04-13	33	0	0	0	0	0	1	2013-05-10	2013-07-25	1	76	0	0	1	2013-07-25	534	1	0	1	0	0		2013-10-09	32355	1	0	1	2
2	0	1970-02-10	43	1	0	0	1	0	1	2013-04-17	2013-05-16		29	0	0	1	2013-05-16	524	1	1	0	0	0		2017-06-06	30370	1	0	1	48	1	2018-02-06	40	8	1	0	0	2019-05-08	1928	1	15
2	0	1981-01-29	37	1	0	0	1	0	1	2017-10-17	2018-05-24	1	219	1	0	0			0	1	0	0	0		2019-08-27	26580	1	0	1	15	1	2020-07-28	215769	11	0	0	1	2020-10-27	167492	1	2
2	0	1983-07-28	33	1	0	0	0	0	0	2016-12-07	2017-04-24	1	138	1	0	0			0	1	0	0	0		2018-05-22	25960	1	0	1	12	1	2018-12-04	40	6	1	0	0	2020-01-28	40	0	13
2	0	1993-04-04	25	0	0	0	0	0	1	2018-12-19	2018-12-19	1	0	1	1	0			0	1	0	0	0		2019-02-22	18164	1	0	1	2	1	2019-07-16	40	4	1	0	0	2020-08-11	40	0	12
2	0	1969-05-31	47	1	0	0	2	0	1	2017-01-30	2017-02-02	2	3	1	0	0			0	0	0	0	1		2017-03-01	16190	1	0	1	0
2	0	1970-09-23	42	1	0	0		1	1	2013-06-03	2013-06-13	3	10	0	0	1	2013-06-13	103	1	1	0	0	0		2017-06-21	13275	1	0	1	48	1	2018-09-11	2158	14	1	0	0	2019-06-11	40	0	9
2	0	1978-10-18	39	1	0	0	3	0	0	2018-05-22	2018-05-22	1	0	1	1	0			0	1	0	0	0		2019-02-27	12490	1	0	1	9	0	2019-09-17	9114	6	0	0	1	2020-07-07	36263	1	9
2	0	1979-01-31	34	1	0	0	1	0	1	2013-04-04	2013-04-18	1	14	0	0	1	2013-04-18	126	1	1	0	0	0		2017-01-14	11553	1	0	1	44	1	2017-03-30	40	2	1	0	0	2019-09-10	4872	1	29
2	0	1980-07-21	38	0	0	0	1	0	1	2018-07-10	2018-07-25	1	15	1	0	0			0	0	0	0	1		2019-07-02	10670	1	0	1	11
2	0	1960-07-13	59	2	0	0	1	0	1	2020-06-11	2020-06-11	2	0	1	1	0			0	1	0	0	0		2020-12-10	9958	1	0	1	5	1
2	0	1980-10-12	38	0	0	0	0	0	0	2018-11-28	2018-11-28	1	0	1	1	0			0	1	0	0	0		2018-11-05	7218	1	0	1	0	1	2019-06-18	1994	7	1	0	0	2019-11-26	8164	1	5	2020-04-02	18226	1	4	2020-11-03	40	0	7
2	0	1954-08-12	63	1	0	0	3	0	1	2017-08-22	2017-08-22	1	0	1	1	0			0	1	0	0	0		2018-05-08	6315	1	0	1	8	1	2018-12-27	40	7	1	0	0	2020-01-14	40	0	12
2	0	1977-02-12	35	1	0	0	3	0	0	2013-01-11	2013-01-24	3	13	0	0	1	2013-01-24	129	1	1	0	0	0		2013-10-09	6277	1	0	1	8	1	2018-03-04	40	52	1	0	0	2019-09-24	49	1	18
2	0	1973-12-16	45	1	0	0	0	0	0	2019-01-18	2019-01-18	4	0	1	1	0			0	0	0	0	1		2019-07-09	6269	1	0	1	5
2	0	1980-02-14	37	1	0	0	0	0	0	2017-04-20	2017-04-20	3	0	1	1	0			0	1	0	0	0		2019-07-23	6054	1	0	1	27	0	2020-01-21	11500	5	0	0	1
2	1	1975-10-03	39	1	0	0	1	0	1	2015-05-22	2015-06-05	3	14	0	0	1	2015-06-04	133	1	1	0	0	0		2018-03-04	5985	1	0	1	32	0
2	0	1976-02-22	41	1	0	0	0	0	0	2017-04-06	2017-04-06	1	0	1	1	0			0	1	0	0	0		2019-01-22	5812	1	0	1	21	0	2019-08-27	3433	7	1	0	0	2020-09-29	40	0	13
2	0	1982-05-30	34	1	0	0	1	0	1	2014-12-23	2017-04-17	1	846	1	0	0			0	1	0	0	0		2017-05-23	4095	1	0	1	1	0	2019-09-03	40	27	1	0	0
2	1	1973-09-14	43	1	0	0	1	0	0	2017-02-15	2017-02-15	3	0	1	1	0			0	1	0	0	0		2017-03-01	3441	1	0	1	0	0	2018-06-05	40	15	1	0	0	2020-04-09	40	0	22
2	0	1973-05-12	43	1	0	0	1	0	0	2017-02-15	2017-02-15	4	0	1	1	0			0	1	0	0	0		2017-03-01	3441	1	0	1	0	0	2018-06-05	40	15	1	0	0	2020-04-09	40	0	22
2	0	1973-04-02	44	1	0	0	3	0	1	2017-07-27	2017-07-27	2	0	1	1	0			0	1	0	0	0		2018-04-17	3153	1	0	1	8	1	2019-01-22	4622	9	1	0	0	2019-08-27	278600	1	7	2020-08-25	431	1	11
2	0	1981-06-03	36	1	0	0	0	0	0	2018-02-19	2018-02-19	1	0	1	1	0			0	0	0	1	0		2018-06-19	2918	1	0	1	4
2	0	1964-03-30	49	0	0	0	3	0	0	2014-03-18	2014-03-20	4	2	0	0	1	2014-03-20	145	1	1	0	0	0		2017-12-12	2477	1	0	1	44	1	2019-01-15	13916	13	1	0	0	2019-06-04	518	1	4	2020-07-30	40	0	13
2	0	1991-02-12	29	0	0	0	0	0	1	2020-03-12	2020-03-13	1	1	1	0	0			0	1	0	0	0		2020-09-22	2426	1	0	1	6	0
2	1	1960-09-12	56	1	0	0	3	0	0	2017-02-07	2017-02-08	2	1	1	0	0			0	0	1	0	0		2017-03-01	1904	1	0	1	0
2	1	1975-02-02	42	1	0	0	1	0	1	2017-03-13	2017-03-15	2	2	1	0	0			0	1	0	0	0		2017-04-26	1898	1	0	1	1	0	2020-09-08	70436	40	0	0	1
2	1	1973-08-26	44	0	0	0	0	0	1	2013-06-13	2018-03-01	2	1722	1	0	1	2013-06-13	506	1	1	0	0	0		2013-08-19	1777	1	0	1		1	2018-09-25	40	61	1	0	0	2019-03-28	40	0	6	2020-08-18	40	0	16
2	0	1953-03-04	62	1	0	0	1	1	0	2015-05-22	2015-06-04	2	13	0	0	1	2015-06-04	294	1	1	0	0	0		2017-06-21	1113	1	0	1	24	1	2019-02-22	40	20	1	0	0	2020-03-11	40	0	12
2	0	1997-01-21	19	0	0	0	0	0	1	2016-12-30	2017-01-03	1	4	1	0	0			0	1	0	0	0		2017-03-01	1034	1	0	1	1	1	2018-07-17	40	16	1	0	0	2019-09-17	11459	1	14	2020-11-04	40	0	13
2	0	1997-08-23	19	0	0	0	0	1	1	2016-12-30	2017-01-03	1	4	1	0	0			0	1	0	0	0		2017-03-01	1034	1	0	1	1	0	2018-07-17	40	16	0	0	1	2019-09-17	11459	1	14
2	0	1975-07-15	40	0	0	0	1	0	0	2015-09-16	2015-10-08	3	22	0	0	1	2015-10-09	50	1	1	0	0	0		2017-03-01	750	1	1	0	16	0	2018-03-04	3106	12	1	0	0	2018-12-27	10448	1	9	2019-08-27	40	0	8
2	0	1996-08-23	20	0	0	0	0	1	1	2015-09-03	2017-06-21	1	657	1	0	1	2017-08-25	88	1	1	0	0	0		2017-10-31	660	1	1	0	4	1	2019-03-20	40	16	1	0	0
2	1	1984-04-30	30	0	0	0	1	0	0	2011-11-07	2014-11-20	1	1109	0	0				0	1	0	0	0		2017-10-18	660	1	1	0	34	0	2019-03-12	536	16	1	0	0
2	0	1965-04-12	48	1	0	0	1	1	1	2013-08-12	2013-08-22	3	10	0	0	1	2013-08-22	39	1	1	0	0	0		2017-10-31	580	1	1	0	50	1	2019-01-27	40	14	1	0	0	2020-01-21	40	0	11
2	0	1978-05-31	34	0	0	0	0	0	1	2013-02-22	2013-03-07	2	13	0	0	1	2013-03-07	241	1	0	1	0	0		2013-08-20	333	1	1	0	5
2	1	1953-06-27	59	0	0	0	0	0	0	2013-03-28	2013-04-11	3	14	0	0	1	2013-04-11	269	1	0	1	0	0		2013-12-17	269	1	1	0	8
2	1	1995-07-08	24	1	0	0	0	0	1	2020-01-27	2020-01-27	1	0	1	1	0			0	1	0	0	0		2020-07-28	268	1	1	0	6	1
2	1	1986-09-22	33	0	0	0		0	0	2019-11-20	2019-11-20	1	0	1	1	0			0	1	0	0	0		2020-04-09	253	1	1	0	4	1
2	1	1994-11-11	23	0	0	0	0	0	0	2017-08-30	2018-07-27	1	331	1	0	0			0	1	0	0	0		2019-02-22	237	1	1	0	6	1	2020-03-12	75547	12	1	0	0	2020-08-18	40	0	5
2	0	1976-08-08	41	1	0	0	0	0	0	2018-05-22	2018-05-22	3	0	1	1	0			0	1	0	0	0		2019-02-22	232	1	1	0	9	1	2019-08-08	40	5	1	0	0	2020-09-29	82	1	13
2	0	1968-11-13	49	1	0	0	1	1	1	2018-09-12	2018-09-12	3	0	1	1	0			0	1	0	0	0		2019-09-27	217	1	1	0	12	0	2020-07-28	322	10	0	0	1
2	0	1974-10-01	45	0	0	0	3	0	1	2019-10-14	2019-10-14	1	0	1	1	0			0	1	0	0	0		2020-05-04	216	1	1	0	6	1	2020-09-29	40	4	1	0	0
2	1	1992-08-17	24	0	0	0	0	0	1	2017-04-27	2017-07-17	1	81	1	0	0			0	0	0	1	0		2017-08-10	212	1	1	0	0
2	0	1981-08-13	38	1	0	0	0	0	1	2020-02-28	2020-05-04	1	66	1	0	0			0	1	0	0	0		2020-11-19	167	1	1	0	6	1
2	0	1980-10-22	32	1	0	0	1	0	0	2013-04-17	2013-05-26	1	39	0	0	1	2013-05-16	264	1	1	0	0	0		2013-08-19	148	1	1	0	2	1	2017-06-21	40	46	1	0	0	2019-02-26	40	0	20
2	0	1959-03-12	61	1	0	0	3	0	1	2020-04-06	2020-04-06	3	0	1	1	0			0	1	0	0	0		2020-10-07	147	1	1	0	6	1
2	1	1953-03-02	66	0	0	0	3	0	0	2020-02-13	2020-02-13	1	0	1	1	0			0	1	0	0	0		2020-09-07	142	1	1	0	6	1
2	0	1987-10-17	32	1	0	0	1	0	0	2019-12-09	2019-12-10	1	1	1	0	0			0	1	0	0	0		2020-06-16	129	1	1	0	6	0
2	1	1970-08-12	45	1	0	0	1	0	1	2014-10-22	2015-12-17	4	421	0	0	1	2016-03-31	501	1		1	0	0		2018-12-04	111	1	1	0	35		2020-04-17	392	16	0	0	1
2	0	1963-01-17	55	1	0	0	3	0	1	2018-06-05	2018-06-05	1	0	1	1	0			0	1	0	0	0		2020-09-30	108	1	1	0	27	0
2	0	1977-01-02	37	1	0	0	3	0	1	2014-01-06	2014-01-09		3	0	0	1	2014-01-09	271	1	1	0	0	0		2019-02-28	103	1	1	0	61	1
2	0	1971-01-01	48	1	0	0	1	0	1	2019-08-28	2019-08-28	1	0	1	1	0			0	1	0	0	0		2020-05-04	91	1	1	0	8	1	2020-08-25	40	3	1	0	0
2	1	1963-08-29	51	0	0	0	1	0	0	2013-03-02	2015-02-05	3	705	0	0	1	2013-04-18	445	1	1	0	0	0		2018-10-09	75	1	1	0	44	1	2020-04-02	40	17	1	0	0
2	0	1969-07-12	51	1	0	0	1	0	1	2020-07-14	2020-07-14	3	0	1	1	0			0	1	0	0	0		2021-01-06	71	1	1	0	5	1
2	0	1969-02-23	46	1	0	0	3	1	1	2014-01-31	2015-06-18	1	503	0	0	1	2015-06-18	263	1	1	0	0	0		2017-09-18	70	1	1	0	27	1	2018-07-17	40	9	1	0	0	2020-02-04	40	0	18
2	0	1957-12-02	59	0	0	0	1	0	1	2017-11-29	2017-11-29	3	0	1	1	0			0	0	0	1	0		2019-02-22	66	1	1	0	14
2	0	1991-11-20	26	1	0	0	0	1	1	2018-02-05	2018-02-07		2	1	0	0			0	1	0	0	0		2019-06-05	62	1	1	0	15	1	2020-08-18	40	14	1	0	0
2	1	1970-01-01	48		0	0	1	0	1	2018-09-17	2018-09-20	2	3	1	0	0			0	1	0	0	0		2019-03-27	57	1	1	0	6	0	2020-09-29	88965	18	0	0	1
2	0	1986-07-02	33	1	0	0	0	1	1	2014-10-01	2020-01-16	1	1933	1	0	1	2014-10-01	382	1	1	0	0	0		2017-10-14	56	1	1	0	-27	0
2	1	1976-03-13	42	1	0	0	1	0	0	2018-04-24	2018-04-24	2	0	1	1	0			0	1	0	0	0		2018-11-06	55	1	1	0	6	1	2020-02-04	40	14	1	0	0
2	1	1968-04-04	50	1	0	0	2	0	1	2018-12-03	2018-12-03	1	0	1	1	0			0	1	0	0	0		2020-02-04	54	1	1	0	14	1
2	1	1962-01-01	56	1	0	0	1	0	1	2018-09-20	2018-09-20	1	0	1	1	0			0	1	0	0	0		2019-03-27	50	1	1	0	6	1	2020-09-22	40	17	1	0	0
2	0	1970-04-02	49	1	0	0	0	1	1	2019-05-12	2019-05-15	1	3	1	0	0			0	0	1	0	0		2020-01-30	48	1	1	0	8		2020-05-14	40	3	1	0	0
2	0	1980-02-02	36	1	0	0	0	0	0	2017-01-30	2017-01-30	1	0	1	1	0			0	1	0	0	0		2017-01-01	45	1	1	0	0	0	2020-07-28	40	42	1	0	0
2	0	1979-01-05	40	1	0	0	3	0	0	2019-07-16	2019-07-16	4	0	1	1	0			0	1	0	0	0		2020-02-04	45	1	1	0	6	0	2020-08-18	40	6	1	0	0
2	1	1980-01-23	37	1	0	0	0	0	0	2017-01-30	2017-01-30	1	0	1	1	0			0	1	0	0	0		2019-01-08	45	1	1	0	23	0
2	0	1974-02-12	43	1	0	0	1	0	0	2017-12-05	2017-12-11	3	6	1	0	0			0	1	0	0	0		2018-11-27	44	1	1	0	11	1	2020-08-25	40	20	1	0	0
2	0	1955-10-02	63	1	0	0	3	0	1	2019-09-28	2019-09-30	1	2	1	0	0			0	1	0	0	0		2020-04-09	43	1	1	0	6	0
2	0	1970-10-10	42	1	0	0	1	0	0	2013-02-21	2013-02-21	1	0	0	1	1	2013-02-21	227	1	1	0	0	0		2013-08-21	41	1	1	0	6	1	2018-01-19	40	52	0	0	1	2019-03-03	250	1	13
2	0	1979-03-17	34	1	0	0	1	0	0	2011-10-11	2013-11-28	1	779	0	0	1	2013-11-28	343	1	1	0	0	0				0				1
2	0	1976-04-15	37	0	0	0	2	0	0	2014-03-24	2014-04-03	3	10	0	0	1	2014-04-17	199	1	1	0	0	0				0				1
2	0	1977-07-19	37	1	0	0	0	0	0	2014-10-24	2014-11-06	2	13	0	0	1	2014-11-06	183	1	1	0	0	0				0				0
2	1	1980-02-29	35	1	0	0	0	0	0	2012-01-03	2015-08-24	1	1329	0	0	1	2012-01-03	432	1	1	0	0	0				0				0
2	0	1956-01-23	60	1	0	0	1	0	1	2016-12-26	2017-01-10	1	15	1	0	0			0	1	0	0	0				0				0
2	0	1974-08-21	42	1	0	0	0	0	0	2017-05-22	2017-05-23	2	1	1	0	0			0	1	0	0	0				0				1
2	0	1991-01-19	26	0	0	0	0	0	0	2017-08-25	2017-09-19	2	25	1	0	0			0	1	0	0	0				0				0
2	0	1973-01-31	44	0	0	0	0	0	0	2018-01-03	2018-01-03	3	0	1	1	0			0	1	0	0	0				0				1
2	0	1991-11-26	26	0	0	0	0	0	0	2018-02-13	2018-02-13	1	0	1	1	0			0	1	0	0	0				0				0
2	0	1962-04-12	55	1	0	0	3	0	1	2018-04-03	2018-04-04	2	1	1	0	0			0	1	0	0	0				0				0
2	0	1969-09-19	48	1	0	0		0	0	2018-04-11	2018-04-11	1	0	1	1	0			0	1	0	0	0				0				0
2	1	1968-07-16	49	0	0	0	2	0	1	2018-05-17	2018-05-17		0	1	1	0			0	1	0	0	0				0				0
2	0	1988-02-28	30	0	0	0	0	0	0	2018-06-19	2018-06-19	2	0	1	1	0			0	1	0	0	0				0				1
2	1	1985-09-25	32	1	0	0	1	0	1	2018-06-28	2018-06-28	1	0	1	1	0			0	1	0	0	0				0				0
2	0	1998-09-27	19	0	0	0		0	0	2018-07-03	2018-07-03	1	0	1	1	0			0	1	0	0	0				0				1
2	0	1972-07-02	46	1	0	0	1	0	1	2018-07-03	2018-07-03	2	0	1	1	0			0	1	0	0	0				0				1
2	1	1971-09-14	46	1	0	0	1	0	1	2018-07-13	2018-07-19	1	6	1	0	0			0	1	0	0	0				0				0
2	0	1972-01-30	46	0	0	0	1	0	1	2018-09-04	2018-09-04	1	0	1	1	0			0	1	0	0	0				0				1
2	0	1967-12-03	50	1	0	0	3	0	0	2018-09-28	2018-09-28	1	0	1	1	0			0	1	0	0	0				0				0
2	1	1975-08-13	43	1	0	0	3	0	0	2018-10-04	2018-10-04	3	0	1	1	0			0	1	0	0	0				0				0
2	0	1998-05-29	20	0	0	0	0	0	1	2018-10-25	2018-11-05	1	11	1	0	0			0	1	0	0	0				0				0
2	0	1974-03-03	44	1	0	0	0	0	0	2016-01-04	2018-12-28	3	1089	1	0	0			0	1	0	0	0				0				0
2	1	1966-02-12	52	1	0	0	1	0	0	2019-01-04	2019-01-04	2	0	1	1	0			0	1	0	0	0				0				0
2	0	1963-01-02	56	0	0	0		0	0	2019-01-09	2019-01-15	1	6	1	0	0			0	1	0	0	0				0				0
2	1	1987-09-05	31	0	0	0	0	0	0	2019-06-05	2019-06-05		0	1	1	0			0	1	0	0	0				0				0
2	1	1966-08-30	53		0	0		0	0	2015-03-15	2019-09-03	1	1633	1	0	1	2015-03-26	438	1	1	0	0	0				0				0
2	0	1983-10-10	36	1	0	0	1	0	1	2019-12-06	2019-12-06	1	0	1	1	0			0	1	0	0	0				0				0
2	0	1999-08-30	20	0	0	0	0	0	0	2017-11-23	2019-12-16		753	1	0	0			0	1	0	0	0				0				0
2	0	1971-03-06	48	1	0	0	0	0	1	2019-12-23	2019-12-23	1	0	1	1	0			0	1	0	0	0				0				0
2	0	1990-08-06	29	1	0	0	0	1	1	2020-01-07	2020-01-07	1	0	1	1	0			0	1	0	0	0				0				1
2		1976-08-07	43	0	0	0	0	1	1	2020-01-22	2020-01-22	2	0	1	1	0			0	1	0	0	0				0				0
2	0	1998-04-19	21	0	0	0	0	0	0	2020-03-06	2020-03-06	1	0	1	1	0			0	1	0	0	0				0				0
2	0	2044-01-30	76	1	0	0	3	0	1	2020-03-16	2020-03-16	2	0	1	1	0			0	1	0	0	0				0				0
2	0	1985-12-23	34	1	0	0	1	0	1	2020-03-23	2020-03-23	2	0	1	1	0			0	1	0	0	0				0				0
2	0	1974-05-28	45	1	0	0	2	0	1	2020-04-06	2020-04-06	1	0	1	1	0			0	1	0	0	0				0				0
2	0	1983-07-24	36	0	0	0	0	0	0	2020-04-08	2020-04-08	1	0	1	1	0			0	1	0	0	0				0				0
2	1	1967-04-09	53	1	0	0	0	1	1	2020-04-13	2020-04-13	1	0	1	1	0			0	1	0	0	0				0				0
2	1	1978-07-17	41	0	0	0	0	0	1	2020-04-29	2020-04-29	2	0	1	1	0			0	1	0	0	0				0				1
2	1	1991-10-24	28	1	0	0	0	0	1	2020-05-08	2020-05-08	1	0	1	1	0			0	1	0	0	0				0				0
2	0	1999-03-08	21	0	0	0	0	0	0	2020-05-11	2020-05-11	1	0	1	1	0			0	1	0	0	0				0				1
2	0	1966-07-27	53	0	0	0	0	0	1	2020-05-21	2020-05-21	1	0	1	1	0			0	1	0	0	0				0				0
2	0	1977-04-23	43	1	0	0		0	0		2020-06-02	1		1		0			0	1	0	0	0				0				1
2	0	1977-05-13	43	1	0	0	1	0	0	2020-07-01	2020-07-01	2	0	1	1	0			0	1	0	0	0				0				1
2	0	1994-07-09	25	1	0	0	0	0	1	2020-07-03	2020-07-03	1	0	1	1	0			0	1	0	0	0				0				0
2	0	1983-06-04	37	1	0	0	1	0	1	2020-07-06	2020-07-06	2	0	1	1	0			0	1	0	0	0				0				0
2	1	1974-01-30	46	1	0	0	1	0	0	2020-07-21	2020-07-21	2	0	1	1	0			0	1	0	0	0				0				1
2	0	1974-01-30	46	1	0	0	1	0	0	2020-07-21	2020-07-21	2	0	1	1	0			0	1	0	0	0				0				0
2	0	1992-01-12	28	1	0	0	1	0	0	2020-07-23	2020-07-23	1	0	1	1	0			0	1	0	0	0				0				1
2	0	1973-01-12	47	1	0	0	0	0	1	2020-07-31	2020-07-31	1	0	1	1	0			0	1	0	0	0				0				0
2	0	1980-11-26	39	1	0	0	1	0	0	2020-08-07	2020-08-07	1	0	1	1	0			0	1	0	0	0				0				1
2	1	1973-11-05	46	1	0	0	0	0	0	2020-08-07	2020-08-07	2	0	1	1	0			0	1	0	0	0				0				0
2	0	1992-11-24	27	1	0	0	1	0	0	2020-08-07	2020-08-07	3	0	1	1	0			0	1	0	0	0				0				0
2	0	1982-01-26	38	1	0	0	1	0	0	2020-08-10	2020-08-11	1	1	1	0	0			0	1	0	0	0				0				0
2	1	1973-01-01	47	0	0	0	1	0	1	2020-08-11	2020-08-12	2	1	1	0	0			0	1	0	0	0				0				1
2	0	1984-12-11	35	1	0	0	1	0	0	2020-08-17	2020-08-17	1	0	1	1	0			0	1	0	0	0				0				0
2	0	1990-01-16	30	0	0	0	0	0	1	2020-08-19	2020-08-19	1	0	1	1	0			0	1	0	0	0				0				1
2	0	1981-01-09	39	1	0	0	0	0	1	2020-08-19	2020-08-19	3	0	1	1	0			0	1	0	0	0				0				1
2	0	1994-09-08	25	1	0	0	0	1	1	2020-09-01	2020-09-01	1	0	1	1	0			0	1	0	0	0				0				0
2	1	1987-12-02	32	1	0	0	0	0	1	2020-09-08	2020-09-14	1	6	1	0	0			0	1	0	0	0				0				1
2	1	1977-12-14	42	1	0	0	0	0	1	2020-09-15	2020-09-15	2	0	1	1	0			0	1	0	0	0				0				0
2	0	1950-10-02	69	2	0	0	1	0	0	2020-09-15	2020-09-15	2	0	1	1	0			0	1	0	0	0				0				1
2	0	1970-07-05	50	0	0	0	0	0	0	2020-09-16	2020-09-16	1	0	1	1	0			0	1	0	0	0				0				0
2	1	1997-04-19	23	0	0	0	0	0	0	2020-09-21	2020-09-21	1	0	1	1	0			0	1	0	0	0				0				1
2	1	1986-11-21	33	1	0	0	0	1	1	2020-09-21	2020-09-21	1	0	1	1	0			0	1	0	0	0				0				0
2	1	1980-08-06	40	1	0	0	1	0	0	2020-09-28	2020-09-28	4	0	1	1	0			0	1	0	0	0				0				0
2	1	1979-07-30	41	0	0	0		0	1	2020-09-30	2020-09-30	1	0	1	1	0			0	1	0	0	0				0				1
2	0	1980-09-05	40	1	0	0	0	1	0	2020-10-06	2020-10-06	2	0	1	1	0			0	1	0	0	0				0				1
2	0	1983-08-28	37	1	0	0	1	0	0	2020-10-08	2020-10-08	1	0	1	1	0			0	1	0	0	0				0				1
2	1	1995-04-04	25	1	0	0	0	0	1	2020-10-08	2020-10-08	2	0	1	1	0			0	1	0	0	0				0				0
2	0	1962-07-12	58	1	0	0	1	0	0	2020-10-08	2020-10-08	4	0	1	1	0			0	1	0	0	0				0				1
2	0	1983-01-24	37	0	0	0	1	0	1	2020-10-09	2020-10-09	1	0	1	1	0			0	1	0	0	0				0				1
2	0	1992-01-13	28	0	0	0	0	0	0	2020-10-19	2020-10-19	2	0	1	1	0			0	1	0	0	0				0				1
2	1	1976-12-07	43	1	0	0	1	1	1	2020-10-20	2020-10-20	1	0	1	1	0			0	1	0	0	0				0				1
2	0	1983-04-02	37	1	0	0	1	0	0	2020-10-22	2020-10-22	1	0	1	1	0			0	1	0	0	0				0				0
2	1	1986-02-09	34	0	0	0	0	0	1	2020-10-23	2020-10-23	1	0	1	1	0			0	1	0	0	0				0				1
2	1	1979-08-14	41	1	0	0	1	0	1	2020-10-26	2020-10-26	1	0	1	1	0			0	1	0	0	0				0				1
2	0	1968-03-21	52	0	0	0	3	0	0	2020-11-03	2020-11-03	2	0	1	1	0			0	1	0	0	0				0				0
2	1	1972-11-30	47	1	0	0	0	0	1	2020-11-02	2020-11-04	2	2	1	0	0			0	1	0	0	0				0				1
2	1	1999-08-15	21	0	0	0	0	0	0	2020-11-05	2020-11-05	2	0	1	1	0			0	1	0	0	0				0				1
2	1	1999-04-19	21	1	0	0	0	0	1	2020-11-13	2020-11-13	1	0	1	1	0			0	1	0	0	0				0				1
2	0	1979-05-02	41	1	0	0	0	0	1	2020-11-16	2020-11-16	1	0	1	1	0			0	1	0	0	0				0				1
2	0	1993-03-06	27	1	0	0	0	0	1	2020-11-23	2020-11-23	2	0	1	1	0			0	1	0	0	0				0				1
2	0	1983-01-31	37	1	0	0	0	0	1	2020-11-26	2020-11-26	2	0	1	1	0			0	1	0	0	0				0				1
2	0	1989-08-19	31	1	0	0	0	0	0	2020-11-30	2020-11-30	1	0	1	1	0			0	1	0	0	0				0				0
2	0	1972-11-06	48	0	0	0	0	0	1	2020-11-30	2020-11-30	1	0	1	1	0			0	1	0	0	0				0				1
2	0	1970-11-15	50		0	0	1	0	1	2020-11-30	2020-11-30	1	0	1	1	0			0	1	0	0	0				0				0
2	0	1961-01-11	59	1	0	0	1	0	1	2020-11-30	2020-11-30	2	0	1	1	0			0	1	0	0	0				0				1
2	0	1989-10-16	31	1	0	0	1	0	1	2020-12-03	2020-12-03	1	0	1	1	0			0	1	0	0	0				0				0
2	0	1996-08-23	24	1	0	0	0	0	1	2020-12-03	2020-12-03		0	1	1	0			0	1	0	0	0				0				0
2	0	1969-02-28	51	1	0	0	2	1	1	2020-12-04	2020-12-06		2	1	0	0			0	1	0	0	0				0				1
2	1	1968-12-19	51	1	0	0	1	0	1	2020-12-08	2020-12-08	1	0	1	1	0			0	1	0	0	0				0				0
2	0	1983-12-23	36	0	0	0	0	1	1	2020-12-09	2020-12-09	2	0	1	1	0			0	1	0	0	0				0				1
2	0	1972-01-30	48	0	0	0	3	0	0	2020-12-09	2020-12-09	2	0	1	1	0			0	1	0	0	0				0				0
2	0	1992-04-03	28	0	0	0	0	0	0	2020-12-09	2020-12-09		0	1	1	0			0	1	0	0	0				0				1
2	0	1966-03-23	54	1	0	0	1	0	1	2020-12-11	2020-12-11	2	0	1	1	0			0	1	0	0	0				0				0
2	0	1955-11-04	65	1	0	0	3	0	1	2020-12-15	2020-12-15	1	0	1	1	0			0	1	0	0	0				0				1
2	0	1990-11-10	30		0	0	0	0	0	2020-12-16	2020-12-16	1	0	1	1	0			0	1	0	0	0				0				0
2	0	1980-04-04	40	0	0	0	2	0	0	2020-12-18	2020-12-18	1	0	1	1	0			0	1	0	0	0				0				0
2	0	1971-04-16	49	1	0	0	1	0	0	2020-12-23	2020-12-23	2	0	1	1	0			0	1	0	0	0				0				1
2	1	1995-01-24	25	0	0	0	1	0	1	2020-12-15	2020-12-23	1	8	1	0	0			0	1	0	0	0				0				1
2	0	1982-04-06	38	0	0	0	0	0	1	2020-12-24	2020-12-24	1	0	1	1	0			0	1	0	0	0				0				1
2	0	1977-07-07	43	0	0	0	1	0	1	2020-12-28	2020-12-28	1	0	1	1	0			0	1	0	0	0				0				1
2	0	1966-05-25	54	0	0	0	3	0	1	2020-12-28	2020-12-28	1	0	1	1	0			0	1	0	0	0				0				1
2	1	1960-01-01	60	1	0	0	3	0	0	2020-12-28	2020-12-28	2	0	1	1	0			0	1	0	0	0				0				0
2	0	1984-08-16	29	1	0	0	0	0	0	2012-01-01	2013-01-10	1	375	0	0	1	2012-09-19	222	1	0	1	0	0				0
2	0	1991-01-23	22	0	0	0	0	0	0	2013-01-24	2013-01-24	4	0	0	1	1	2013-01-24	465	1	0	0	1	0				0
2	1	1978-01-01	35	1	0	0	1	0	1	2013-01-19	2013-01-24	1	5	0	0	1	2013-01-25	259	1	0	1	0	0				0
2	0	1989-02-12	23	0	0	0	0	0	0	2013-01-09	2013-01-24		15	0	0	1	2013-01-24	1	1	0	1	0	0				0
2	0	2035-05-03	78	1	0	0	0	0	1	2010-02-18	2013-01-24	3	1071	0	0	1	2010-02-18	613	1	0	0	1	0				0
2	0	1980-08-23	32	0	0	0	0	0	1	2013-02-05	2013-02-07		2	0	0	1	2013-02-07	104	1	0	0	0	1	2013-02-07			0
2	1	1968-01-01	45	1	0	0	0	0	1	2013-02-18	2013-02-18		0	0	1	1	2013-02-18	827	1	0	0	1	0				0
2	0	1984-09-12	28	1	0	0	0	0	0	2012-03-01	2013-02-21	4	357	0	0	1	2013-02-21	364	1	0	1	0	0				0
2	0	1976-11-03	36	1	0	0	0	0	1	2013-02-26	2013-03-07		9	0	0	1	2013-03-07	371	1	0	1	0	0				0
2	1	1967-08-12	45	1	0	0	0	0	1	2013-03-13	2013-03-21	4	8	0	0	1	2013-03-21	261	1	0	0	1	0				0
2	1	1973-11-30	39	1	0	0	0	0	1	2013-03-11	2013-03-21	2	10	0	0	1	2013-03-21	129	1	0	1	0	0				0
2	1	1961-10-30	51	1	0	0	0	0	1	2010-09-01	2013-03-21	3	932	0	0	1	2013-03-21	25	1	0	1	0	0				0
2	0	1950-03-02	63	0	0	0	1	0	1	2013-03-20	2013-04-04	3	15	0	0	1	2013-04-04	196	1	0	0	1	0				0
2	0	1975-12-30	37	1	0	0	0	0	1	2012-11-13	2013-04-15		153	0	0	1	2012-11-13	234	1	0	0	1	0				0
2	0	1984-07-31	28	0	0	0		0	1	2013-04-01	2013-05-02		31	0	0	1	2013-05-16	262	1	0	1	0	0				0
2	1	1977-08-15	35	1	0	0	0	0	1	2013-05-01	2013-05-08		7	0	0	1	2013-05-08	248	1	0	1	0	0				0
2	0	1974-04-04	39	1	0	0	0	0	1		2013-05-08			0		0			0	0	0	1	0				0
2	1	2046-01-14	66	2	0	0	0	0	0	2005-01-04	2013-05-16		3054	0	0	1	2013-05-16	114	1	0	1	0	0				0
2	0	1962-06-12	50	0	0	0	2	0	0	2005-09-02	2013-05-23		2820	0	0	1	2013-05-21	270	1	0	1	0	0				0
2	0	1977-04-02	36	1	0	0	2	0	0	2012-11-20	2013-05-27	3	188	0	0	1	2012-11-13	253	1	0	1	0	0				0
2	1	1970-02-27	43	1	0	0	0	0	1	2013-05-30	2013-05-30		0	0	1	1	2013-05-30	37	1	0	0	1	0				0
2	0	2048-08-19	65	1	0	0	1	1	1	2013-05-23	2013-05-30		7	0	0	1	2013-05-30	423	1	0	0	1	0				0
2	0	1973-01-31	40	0	0	0	0	0	1	2013-05-21	2013-05-30		9	0	0	1	2013-05-30	211	1	0	1	0	0				0
2	0	1974-03-16	39	0	0	0	0	0	1	2013-06-03	2013-06-13	3	10	0	0	1	2013-06-13	77	1	0	1	0	0				0
2	0	1958-05-17	55	1	0	0	0	0	1	2013-06-11	2013-06-27	1	16	0	0	1	2013-06-27	335	1	0	1	0	0				0
2	1	1955-05-01	58	1	0	0	2	0	1	2006-06-15	2013-07-29	1	2601	0	0	1	2006-11-18	6	1	0	1	0	0				0
2	0	1961-10-20	51	1	0	0	1	0	0	2013-08-03	2013-08-08	3	5	0	0	1	2013-08-08	60	1	0	0	0	1				0
2	0	2045-08-12	67	0	0	0	3	0	1	2013-07-31	2013-08-22	2	22	0	0	1	2013-08-22	199	1	0	0	1	0				0
2	1	1990-06-06	23	0	0	0	0	0	0	2012-12-14	2013-08-26	2	255	0	0	1	2012-12-23	179	1	0	0	1	0				0
2	1	1985-05-20	28	1	0	0		0	0	2013-08-08	2013-10-03	3	56	0	0	1	2013-08-20	346	1	0	1	0	0				0
2	0	1954-02-19	59	1	0	0	1	0	0	2009-11-09	2013-10-03		1424	0	0	1	2013-10-03	298	1	0	0	1	0				0
2	1	1978-01-01	35	1	0	0	0	1	0	2013-09-09	2013-10-17	3	38	0	0	1	2013-10-17	287	1	0	1	0	0				0
2	1	1980-12-02	32	1	0	0	0	1	1	2013-10-21	2013-10-31	2	10	0	0	1	2013-10-31	251	1	0	1	0	0				0
2	1	1962-06-14	51	1	0	0	3	0	1	2013-10-21	2013-10-31	3	10	0	0	1	2013-10-31	101	1	0	1	0	0				0
2	0	1981-02-19	32	1	0	0	0	1	1	2013-11-13	2013-11-14		1	0	0	1	2013-11-14	261	1	0	0	1	0				0
2	1	1982-01-02	31	1	0	0	0	0	0	2013-10-10	2013-12-12	3	63	0	0	1	2013-12-12	73	1	0	0	0	1				0
2	0	1977-01-06	37	0	0	0	0	0	1	2014-01-05	2014-01-23	1	18	0	0	1	2014-01-23	18	1	0	1	0	0				0
2	1	1984-04-12	29	1	0	0	1	0	0	2012-01-08	2014-01-23	1	746	0	0	1	2013-01-10	739	1	0	0	1	0				0
2	0	1973-09-12	40	1	0	0	3	0	1	2014-01-31	2014-02-06	3	6	0	0	1	2014-02-06	107	1	0	1	0	0				0
2	0	1984-07-24	29	1	0	0	0	0	1	2013-12-19	2014-02-06		49	0	0	1	2014-02-06	2	1	0	1	0	0				0
2	0	1961-05-31	52	1	0	0	0	0	1	2014-02-13	2014-02-20	3	7	0	0	1	2014-02-20	127	1	0	1	0	0				0
2	0	1991-05-17	22	0	0	0	1	0	0	2014-01-27	2014-02-20	1	24	0	0	1	2014-03-20	397	1	0	0	1	0				0
2	0	1981-11-05	32	0	0	0	0	0	1	2011-01-03	2014-03-06	1	1158	0	0	1	2014-03-06	408	1	0	1	0	0				0
2	0	1966-11-23	47	1	0	0	0	0	0	2014-01-18	2014-04-03	3	75	0	0	1	2014-04-03	5	1	0	1	0	0				0
2	0	2045-04-02	69	0	0	0	3	0	1	2013-12-12	2014-04-03	2	112	0	0	1	2014-04-03	146	1	0	0	1	0				0
2	0	1981-09-11	32	0	0	0	1	0	0	2014-03-13	2014-04-16		34	0	0	1	2014-04-16		0	0	1	0	0				0
2	1	1969-07-23	44	1	0	0	0	0	1	2014-03-20	2014-04-17		28	0	0	1	2014-04-17	220	1	0	1	0	0				0
2	0	1976-01-06	38	1	0	0	0	0	0	2014-04-11	2014-04-29	3	18	0	0	1	2014-04-29	85	1	0	0	0	1				0
2	0	1988-03-08	26	1	0	0	3	0	1	2014-05-06	2014-05-15	3	9	0	0	1	2014-05-15	128	1	0	0	1	0				0
2	0	1984-03-02	30	1	0	0	0	0	1	2014-04-24	2014-05-15	2	21	0	0	1	2014-05-15	113	1	0	1	0	0				0
2	0	1965-06-22	48	0	0	0	0	0	1	2014-05-19	2014-06-03	3	15	0	0	1	2014-07-03	54	1	0	0	1	0				0
2	1	1982-03-04	32	1	0	0	0	0	0	2014-05-30	2014-06-05		6	0	0	1	2014-06-05	9	1	0	1	0	0				0
2	0	1965-01-01	49	1	0	0	2	0	1	2014-05-21	2014-06-05		15	0	0	1	2014-06-05	344	1	0	1	0	0				0
2	0	1974-09-30	39	1	0	0	0	1	1	2014-05-12	2014-06-05	3	24	0	0	1	2014-06-05	12	1	0	0	1	0				0
2	0	1969-05-13	45	0	0	0	0	0	1	2014-06-19	2014-06-19	3	0	0	1	1	2014-06-19	31	1	0	0	1	0				0
2	1	1977-01-01	37	1	0	0	0	0	0	2014-04-13	2014-07-03	4	81	0	0	1	2014-07-03	177	1	0	1	0	0				0
2	0	1964-01-01	50	1	0	0	0	0	0	2014-06-30	2014-07-17	3	17	0	0	1	2014-07-17	57	1	0	1	0	0				0
2	0	1976-01-01	38	1	0	0	0	0	0	2014-06-23	2014-07-17	3	24	0	0	1	2014-07-17	181	1	0	1	0	0				0
2	0	1967-01-01	47	1	0	0	0	1	1	2014-06-20	2014-07-17	3	27	0	0	1	2014-07-17	113	1	0	1	0	0				0
2	0	1972-01-01	42	1	0	0	0	0	1	2014-06-15	2014-07-17	3	32	0	0	1	2014-07-17	238	1	0	1	0	0				0
2	0	1982-01-01	32	1	0	0	0	0	0	2014-06-26	2014-07-17	3	21	0	0	0			0	0	1	0	0				0
2	0	2049-08-01	65	2	0	0	2	0	1	2014-07-22	2014-07-31	2	9	0	0	1	2014-07-31	132	1	0	1	0	0				0
2	0	1957-05-26	57	1	0	0	3	0	0	2014-07-09	2014-07-31	3	22	0	0	1	2014-07-31	471	1	0	1	0	0				0
2	1	1973-01-01	41	0	0	0	0	0	1	2014-08-04	2014-08-14	1	10	0	0	1	2014-08-14	198	1	0	1	0	0				0
2	0	1961-01-01	53	1	0	0	0	0	1	2014-08-04	2014-08-14	2	10	0	0	1	2014-08-14	280	1	0	1	0	0				0
2	1	1959-02-26	55	0	0	0	2	0	1	2014-08-04	2014-08-14	3	10	0	0	1	2014-08-14	53	1	0	0	0	1				0
2	1	1970-01-01	44	1	0	0	0	0	0	2014-06-25	2014-08-14	2	50	0	0	1	2014-08-14	391	1	0	1	0	0				0
2	0	1993-01-01	21	0	0	0	3	0	0	2013-10-14	2014-08-14		304	0	0	1	2014-08-14	179	1	0	1	0	0				0
2	0	1972-01-01	42	1	0	0	0	0	0	2014-08-19	2014-08-28	3	9	0	0	1	2014-08-28	64	1	0	1	0	0				0
2		1955-01-01	59	1	0	0	0	0	1	2014-09-23	2014-09-25	2	2	0	0	1	2014-09-25	162	1	0	1	0	0				0
2	0	1965-01-01	49	1	0	0	3	0	0	2014-09-16	2014-09-25	3	9	0	0	1	2014-09-25	178	1	0	1	0	0				0
2	1	1974-09-20	40	0	0	0	2	0	1	2013-02-17	2014-10-01	3	591	0	0	1	2014-09-25	102	1	0	0	1	0				0
2	0	1958-01-01	56	2	0	0	0	0	0	2014-10-01	2014-10-09	3	8	0	0	1	2014-10-09	319	1	0	1	0	0				0
2	0	1963-01-01	51	0	0	0	3	0	1	2014-10-15	2014-10-23	1	8	0	0	1	2014-10-23	81	1	0	1	0	0				0
2	1	1978-09-03	36	1	0	0	0	0	1	2014-09-29	2014-10-23		24	0	0	1	2014-10-23	104	1	0	0	0	1				0
2	0	1978-03-02	36	1	0	0	0	0	1	2014-09-02	2014-10-23		51	0	0	1	2014-10-23	104	1	0	0	0	1				0
2	1	1979-04-30	35	1	0	0	1	0	1	2014-03-27	2014-10-23	1	210	0	0	1	2014-10-23	269	1	0	0	1	0				0
2	0	1974-01-01	40	0	0	0	0	0	1	2013-10-01	2014-11-06	1	401	0	0	1	2014-11-06	163	1	0	1	0	0				0
2	1	1982-11-30	31	0	0	0	0	0	0	2014-10-01	2014-11-06		36	0	0	0			0	0	1	0	0				0
2	1	1991-09-01	23	0	0	0	3	0	1	2014-11-17	2014-11-20	2	3	0	0	1	2014-11-20	145	1	0	0	1	0				0
2	0	1973-01-10	41	1	0	0	2	0	0	2014-11-12	2014-11-20	3	8	0	0	1	2014-11-20	32	1	0	0	0	1				0
2	0	1977-01-01	37	0	0	0	0	0	1	2014-11-10	2014-11-20	1	10	0	0	1	2014-11-20	125	1	0	1	0	0				0
2	0	1983-01-01	31	1	0	0	0	0	0	2014-12-01	2014-12-04		3	0	0	1	2014-12-04	349	1	0	1	0	0				0
2	0	1981-08-19	33	1	0	0	0	0	1	2014-04-12	2014-12-04	2	236	0	0	1	2014-04-12	344	1	0	0	1	0				0
2	0	1978-07-23	36	1	0	0	0	0	1	2011-01-01	2014-12-04	1	1433	0	0	1	2014-12-04	186	1	0	1	0	0				0
2	0	1996-06-18	18	0	0	0	0	0	0	2014-12-06	2014-12-18	3	12	0	0	1	2014-12-18	7	1	0	1	0	0				0
2	0	1980-09-10	34	0	0	0	1	0	0	2014-04-13	2014-12-18	4	249	0	0	1	2014-12-18	11	1	0	1	0	0				0
2	0	1961-04-09	53	1	0	0	1	1	1	2015-01-08	2015-01-08	3	0	0	1	1	2015-01-08	11	1	0	1	0	0				0
2	0	1986-06-21	28	0	0	0	1	0	1	2015-01-08	2015-01-08		0	0	1	1	2015-01-08	372	1	0	1	0	0				0
2	0	1956-02-23	58	1	0	0	1	0	1	2015-01-06	2015-01-08	2	2	0	0	1	2015-01-08	973	1	0	1	0	0				0
2	1	1979-05-06	35	1	0	0	1	0	1	2014-12-18	2015-01-08	3	21	0	0	1	2015-01-08	148	1	0	1	0	0				0
2	0	1976-12-25	38	1	0	0	0	0	0	2015-02-03	2015-02-05	1	2	0	0	1	2015-05-02	77	1	0	1	0	0				0
2	0	1993-08-15	21	1	0	0	0	0	0	2015-01-23	2015-02-05	1	13	0	0	1	2015-02-05	291	1	0	0	1	0				0
2	1	1977-11-30	37	1	0	0	1	0	1	2004-01-23	2015-02-10	1	4036	0	0	1	2015-02-10	8	1	0	1	0	0				0
2	0	1983-02-03	32	1	0	0	0	0	0	2015-01-30	2015-02-18		19	0	0	1	2015-02-19	6	1	0	1	0	0				0
2	0	1976-10-06	38	1	0	0		1	1	2015-02-16	2015-02-19	4	3	0	0	1	2015-02-19	341	1	0	1	0	0				0
2	1	1984-03-15	30	1	0	0	0	0	1	2014-09-08	2015-02-19	2	164	0	0	1	2015-02-19	29	1	0	0	0	1				0
2	0	1978-04-02	36	0	0	0	0	0	0	2015-02-25	2015-03-05	3	8	0	0	1	2015-05-30	227	1	0	0	1	0				0
2	1	1978-07-30	36	0	0	0	0	1	1	2014-01-01	2015-03-05	3	428	0	0	1	2015-03-05	8	1	0	1	0	0				0
2	0	1985-07-26	29	1	0	0	0	0	1	2014-09-18	2015-03-19	2	182	0	0	1	2015-02-09	321	1	0	0	1	0				0
2	1	2049-09-12	65	2	0	0	1	1	0	2015-01-03	2015-04-22	4	109	0	0	1	2015-01-07	12	1	0	1	0	0				0
2	1	1962-01-01	53	1	0	0	1	0	0	2015-04-11	2015-04-30	3	19	0	0	1	2015-04-30	40	1	0	1	0	0				0
2	0	1966-06-25	48	1	0	0	1	0	1	2015-03-17	2015-04-30	3	44	0	0	1	2015-04-30	117	1	0	1	0	0				0
2	0	1984-05-24	30	1	0	0	0	0	0	2014-02-27	2015-04-30	3	427	0	0	1	2015-04-30	224	1	0	1	0	0				0
2	0	1985-02-02	30	1	0	0	0	0	0	2015-03-31	2015-05-02		32	0	0	1	2015-04-02	1	1	0	0	1	0				0
2	0	1965-05-06	50	1	0	0	2	1	0	2015-03-30	2015-05-06	3	37	0	0	1	2015-03-30	256	1	0	1	0	0				0
2	0	1995-12-18	19	0	0	0	0	0	0	2015-04-27	2015-05-07	3	10	0	0	1	2015-05-07	273	1	0	0	1	0				0
2	0	1977-04-23	38	1	0	0	2	0	1	2015-03-17	2015-05-07	4	51	0	0	1	2015-05-07	94	1	0	0	0	1				0
2	0	1965-06-26	49	0	0	0	3	0	0	2015-05-15	2015-05-21	3	6	0	0	1	2015-05-21	86	1	0	1	0	0				0
2	0	1977-09-02	37	1	0	0	0	0	0	2015-04-13	2015-05-21	3	38	0	0	1	2015-05-21	171	1	0	1	0	0				0
2	1	1985-07-08	29	1	0	0	0	0	0	2011-10-03	2015-05-21		1326	0	0	1	2011-11-10	592	1	0	0	1	0				0
2	0	1983-09-08	31	0	0	0	0	0	0	2015-05-18	2015-06-04	1	17	0	0	1	2015-06-04	251	1	0	1	0	0				0
2	0	1952-09-06	62	1	0	0	1	0	0	2015-04-21	2015-06-04	3	44	0	0	1	2015-06-04	386	1	0	1	0	0				0
2	1	1972-12-01	42	1	0	0	0	0	0		2015-06-04	2		0		1	2015-06-04	35	1	0	0	1	0				0
2	1	1959-03-12	56	0	0	0	3	1	0	2015-06-17	2015-06-18		1	0	0	1	2015-06-18	174	1	0	0	1	0				0
2	0	1982-05-15	33	1	0	0	0	0	0	2015-06-29	2015-07-02	3	3	0	0	1	2015-07-02	103	1	0	1	0	0				0
2	0	1981-09-13	33	0	0	0	0	0	0	2015-06-29	2015-07-02	3	3	0	0	1	2015-07-02	128	1	0	1	0	0				0
2	0	1981-06-23	34	0	0	0	0	0	0	2015-06-25	2015-07-16	4	21	0	0	1	2015-07-16	1	1	0	1	0	0				0
2	0	1995-05-06	20	0	0	0	0	0	0	2015-07-25	2015-07-30	3	5	0	0	0			0	0	1	0	0				0
2	1	1984-03-08	31	0	0	0	1	0	0	2014-12-01	2015-08-13	1	255	0	0	0			0	0	1	0	0				0
2	1	1988-10-12	26	0	0	0	0	0	0	2015-08-03	2015-08-13	4	10	0	0	1	2015-08-13	13	1	0	0	1	0				0
2	1	1979-04-20	36	1	0	0	0	0	1	2015-08-18	2015-08-27	2	9	0	0	1	2015-08-27	130	1	0	1	0	0				0
2	0	1977-08-13	38	0	0	0	1	0	0	2015-08-06	2015-08-27		21	0	0	1	2015-08-27	948	1	0	0	1	0				0
2	1	1955-03-17	60	1	0	0	2	1	1		2015-09-10	3		0		1	2015-09-11	68	1	0	1	0	0				0
2	0	1982-10-31	32	1	0	0	1	0	0	2015-09-29	2015-10-08	2	9	0	0	1	2015-10-09	285	1	0	1	0	0				0
2	1	1988-08-12	27	0	0	0	0	0	0	2015-10-13	2015-10-22	3	9	0	0	1	2015-10-22	16	1	0	1	0	0				0
2	1	1974-01-01	41	0	0	0	0	0	0	2015-10-13	2015-10-22	3	9	0	0	1	2015-10-22	105	1	0	1	0	0				0
2	1	1959-09-12	56	1	0	0	2	0	0	2015-10-12	2015-10-22	4	10	0	0	1	2015-10-22	362	1	0	1	0	0				0
2	0	1995-12-30	19	0	0	0	0	0	0	2015-11-04	2015-11-05	3	1	0	0	1	2015-11-05	297	1	0	0	1	0				0
2	0	1995-10-07	20	0	0	0	0	0	0	2015-11-03	2015-11-05	3	2	0	0	1	2015-11-05	99	1	0	1	0	0				0
2	1	1963-12-07	51	0	0	0	1	0	0	2015-11-02	2015-11-05	3	3	0	0	1	2015-11-05	47	1	0	1	0	0				0
2	1	1985-08-07	30	0	0	0	0	0	0	2015-10-23	2015-11-05	3	13	0	0	1	2015-10-23	23	1	0	0	0	1				0
2	0	1974-10-27	41	1	0	0	3	1	0	2015-12-03	2015-12-03	1	0	0	1	1	2015-12-04	163	1	0	1	0	0				0
2	1	1988-03-13	27	1	0	0	0	0	1	2015-11-20	2015-12-03	2	13	0	0	1	2015-12-04	227	1	0	0	1	0				0
2	0	1956-07-18	59	1	0	0	0	0	0	2015-12-03	2015-12-17	2	14	0	0	0			0	0	1	0	0				0
2	1	1993-06-30	22	0	0	0	0	1	1	2015-10-27	2015-12-31		65	0	0	0			0	0	0	1	0				0
2	0	1973-03-08	42	1	0	0	0	1	1	2015-12-21	2015-12-31	3	10	0	0	1	2015-12-31	171	1	0	0	1	0				0
2	0	1975-12-18	40	1	0	0	0	0	0	2011-12-09	2015-12-31	3	1483	0	0	1	2015-12-31	147	1	0	0	1	0				0
2	0	1992-01-28	24	0	0	0	0	0	0	2017-01-17	2017-01-18	1	1	1	0	0			0	0	0	1	0				0
2	0	1990-06-01	26	0	0	0		0	1	2017-01-23	2017-01-23	1	0	1	1	0			0	0	0	1	0				0
2	1	1977-12-31	39	1	0	0	0	0	0	2017-02-14	2017-02-14	3	0	1	1	0			0	0	0	1	0				0
2	0	1990-02-17	27	0	0	0	0	0	0	2015-03-03	2017-02-27		727	1	0	0			0	0	0	0	1	2017-07-02			0
2	0	1980-01-14	37	1	0	0	0	0	0	2017-03-01	2017-03-09		8	1	0	0			0	0	0	1	0				0
2	0	1975-08-04	41	0	0	0		0	0	2017-01-20	2017-03-16	2	55	1	0	0			0	0	0	1	0				0
2	0	1977-01-02	40	1	0	0	0	1	1	2017-04-10	2017-04-10	1	0	1	1	0			0	0	1	0	0				0
2	0	1953-04-15	64	1	0	0	3	0	0	2017-05-06	2017-05-10	2	4	1	0	0			0	0	0	1	0				0
2	0	1969-06-03	47	1	0	0	1	1	1	2017-05-17	2017-05-17	1	0	1	1	0			0	0	1	0	0				0
2	0	1987-10-01	29	1	0	0	0	0	1	2017-05-30	2017-05-30	1	0	1	1	0			0	0	1	0	0				0
2	0	1973-10-02	43	1	0	0		0	1	2017-03-18	2017-06-12	3	86	1	0	1	2017-06-12	88	1	0	0	1	0				0
2	1	1979-10-19	37	1	0	0	3	1	1	2017-07-09	2017-07-17	3	8	1	0	0			0	0	0	0	1				0
2	1	1976-01-01	41	1	0	0	1	0	0	2017-07-19	2017-07-19		0	1	1	0			0	0	0	0	1				0
2	1	1976-05-23	41	1	0	0	0	1	1	2017-08-01	2017-08-01	1	0	1	1	0			0	0	1	0	0				0
2	1	1979-07-04	38	0	0	0	0	0	0	2017-08-01	2017-08-02	2	1	1	0	0			0	0	1	0	0				0
2	0	1981-01-26	36	1	0	0	2	0	0	2017-08-21	2017-08-21		0	1	1	0			0	0	0	0	1				0
2	0	1994-01-01	23	1	0	0	0	0	1	2017-08-16	2017-08-22	2	6	1	0	0			0	0	0	0	1				0
2	0	1955-08-07	62	1	0	0	3	0	0	2017-08-24	2017-08-24	1	0	1	1	0			0	0	0	1	0				0
2	0	1985-10-06	31	0	0	0	0	0	1	2017-08-16	2017-08-25	2	9	1	0	0			0	0	1	0	0				0
2	0	1979-07-08	38	1	0	0	1	0	0	2017-08-23	2017-08-30	2	7	1	0	0			0	0	0	1	0				0
2	1	1989-08-03	28	0	0	0	0	1	1	2017-08-31	2017-08-31	1	0	1	1	0			0	0	1	0	0				0
2	0	1984-03-12	33	1	0	0	0	0	0	2017-09-18	2017-09-19	4	1	1	0	0			0	0	0	0	1				0
2	0	1970-12-22	46	1	0	0	1	0	1	2017-09-28	2017-09-28	4	0	1	1	0			0	0	0	0	1	2017-12-12			0
2	0	1980-07-28	37	0	0	0	0	0	0	2017-10-03	2017-10-05	3	2	1	0	0			0	0	1	0	0				0
2	0	1950-12-20	66		0	0		0	0	2017-01-03	2017-10-24	2	294	1	0	0			0	0	0	0	1	2017-10-24			0
2	0	2041-04-19	76	1	0	0	3	0	1	2017-10-27	2017-10-30	1	3	1	0	0			0	0	0	1	0				0
2	0	1988-04-19	29	1	0	0	1	0	0	2017-11-08	2017-11-08	1	0	1	1	0			0	0	1	0	0				0
2	1	1964-07-02	53	1	0	0	1	0	0	2017-11-18	2017-11-18	3	0	1	1	0			0	0	0	1	0				0
2	1	1967-02-26	50	1	0	0	0	0	1	2017-11-12	2017-11-28	2	16	1	0	0			0	0	0	0	1				0
2	0	1973-01-31	44	0	0	0	0	0	0	2018-01-03	2018-01-03	3	0	1	1	0			0	0	1	0	0				0
2	0	1987-11-29	30	0	0	0	0	0	1	2018-01-14	2018-01-15	1	1	1	0	0			0	0	1	0	0				0
2	0	1982-09-01	35	1	0	0	0	0	1	2018-01-10	2018-01-16	1	6	1	0	0			0	0	1	0	0				0
2	0	1960-01-01	58	1	0	0	3	0	0	2018-01-22	2018-01-22	1	0	1	1	0			0	0	1	0	0				0
2	0	1970-02-02	48	1	0	0	0	1	1	2018-02-16	2018-02-22	4	6	1	0	0			0	0	0	0	1				0
2	0	1974-04-25	43	1	0	0	0	0	1	2018-03-27	2018-03-28	1	1	1	0	0			0	0	0	1	0				0
2	0	1972-08-21	45	1	0	0	0	0	1	2018-04-06	2018-04-09	3	3	1	0	0			0	0	0	1	0				0
2	1	1954-08-23	63	1	0	0	3	0	0	2018-03-20	2018-04-10	3	21	1	0	0			0	0	0	1	0				0
2	0	1999-04-14	19	1	0	0	0	0	1	2018-04-25	2018-04-25		0	1	1	0			0	0	0	1	0				0
2	0	1994-04-05	24	0	0	0	0	0	0	2018-06-14	2018-06-14	1	0	1	1	0			0	0	0	1	0				0
2	0	1986-02-19	32	1	0	0	0	0	0	2018-09-04	2018-09-04	2	0	1	1	0			0	0	0	0	1				0
2	1	1962-03-23	56	0	0	0	3	0	0	2018-12-29	2018-12-30	2	1	1	0	0			0	0	0	1	0				0
2	0	1961-02-02	58	0	0	0	1	0	0	2019-03-02	2019-03-08	4	6	1	0	0			0	0	0	0	1				0
2	0	1985-12-27	33	0	0	0	1	0	0	2011-12-01	2019-04-03	3	2680	1	0	0			0	0	0	0	1				0
2	1	1984-07-27	34	1	0	0	0	0	1	2019-04-04	2019-04-05	2	1	1	0	0			0	0	1	0	0				0
2	1	1990-01-25	29	1	0	0	1	0	1	2019-04-08	2019-04-08	1	0	1	1	0			0	0	1	0	0				0
2	0	1982-06-15	36	1	0	0	0	0	0	2019-04-08	2019-04-08	3	0	1	1	0			0	0	1	0	0				0
2	0	1986-04-02	33	1	0	0	0	0	1	2019-04-18	2019-04-18	3	0	1	1	0			0	0	0	0	1				0
2	0	1966-03-03	53	1	0	0		0	1	2019-04-26	2019-04-26	1	0	1	1	0			0	0	0	1	0				0
2	0	1975-09-20	43	1	0	0	0	0	0	2019-05-07	2019-05-07	3	0	1	1	0			0	0	0	1	0				0
2	0	1972-08-21	46		0	0	1	0	1	2019-05-10	2019-05-10	1	0	1	1	0			0	0	1	0	0				0
2	0	1967-02-02	52	1	0	0	2	0	0	2019-05-15	2019-05-15	1	0	1	1	0			0	0	1	0	0				0
2	1	2003-03-12	16	0	0	0	0	0	0	2019-05-22	2019-05-22	4	0	1	1	0			0	0	0	1	0				0
2	0	1993-03-29	26	1	0	0	0	0	0	2019-05-24	2019-05-24	3	0	1	1	0			0	0	1	0	0				0
2	1	1978-11-30	40	1	0	0	1	0	1	2019-05-28	2019-05-28		0	1	1	0			0	0	0	1	0				0
2	1	1985-09-06	33	1	0	0	1	0	1	2019-06-28	2019-06-28		0	1	1	0			0	0	0	0	1				0
2	0	1991-04-06	28	1	0	0	0	0	1	2019-06-28	2019-07-03	1	5	1	0	0			0	0	0	1	0				0
2	0	1968-06-04	51	0	0	0	0	0	0	2019-07-15	2019-07-16	1	1	1	0	0			0	0	0	0	1				0
2	0	1953-08-12	66		0	0	3	0	1	2019-10-15	2019-10-15	1	0	1	1	0			0	0	0	0	1				0
2	0	1982-02-18	37	1	0	0	0	0	1	2015-07-17	2019-10-29	3	1565	1	0	0			0	0	0	0	1				0
2	1	1958-08-23	61	0	0	0	1	0	1	2019-12-02	2019-12-02	4	0	1	1	0			0	0	0	0	1				0
2	0	1963-01-05	57	1	0	0	1	1	1	2020-01-14	2020-01-14	2	0	1	1	0			0	0	0	0	1	2020-02-02			0
2	0	1976-01-02	44	0	0	0	0	0	0	2020-01-17	2020-02-06	3	20	1	0	0			0	0	0	0	1	2020-03-12			0
2	0	1990-01-25	30	0	0	0	0	0	0	2020-02-13	2020-02-13	1	0	1	1	0			0	0	1	0	0				0
2	0	1986-01-10	34	1	0	0	0	0	1	2020-02-18	2020-02-18	3	0	1	1	0			0	0	0	1	0				0
2	0	1989-10-28	30	1	0	0	0	0	1	2020-02-20	2020-02-20	1	0	1	1	0			0	0	0	1	0				0
2	0	1976-09-27	43	1	0	0	2	0	1	2020-02-21	2020-02-21	1	0	1	1	0			0	0	0	1	0				0
2	1	1974-05-27	45	0	0	0	2	0	0	2020-01-17	2020-02-24		38	1	0	0			0	0	0	0	1	2020-04-04			0
2	1	1972-12-03	47	0	0	0	0	0	0	2020-03-21	2020-03-23	3	2	1	0	0			0	0	0	1	0				0
2	0	1978-09-27	41	1	0	0	0	1	1	2020-03-27	2020-03-27	2	0	1	1	0			0	0	0	1	0				0
2	0	1996-03-01	24	1	0	0	0	0	0	2020-03-30	2020-03-30	1	0	1	1	0			0	0	0	1	0				0
2	1	1976-07-24	43	1	0	0	0	0	1	2020-04-02	2020-04-02	1	0	1	1	0			0	0	1	0	0				0
2	0	1959-09-23	60	0	0	0	0	0	0	2020-04-17	2020-04-17	3	0	1	1	0			0	0	0	0	1	2020-03-01			0
2	0	1998-08-28	21	1	0	0	0	0	1	2020-04-20	2020-04-20	1	0	1	1	0			0	0	0	1	0				0
2	0	1991-10-02	28	1	0	0	0	1	1	2020-04-20	2020-04-20	1	0	1	1	0			0	0	0	1	0				0
2	0	1995-01-02	25	0	0	0	0	0	0	2020-04-25	2020-04-25	2	0	1	1	0			0	0	0	1	0				0
2	0	1990-03-09	30	1	0	0	0	0	1	2020-06-03	2020-06-03	1	0	1	1	0			0	0	0	1	0				0
2	1	1983-04-20	37	1	0	0	1	0	1	2020-06-12	2020-06-12	2	0	1	1	0			0	0	0	1	0				0
2	0	1992-12-12	27	1	0	0	0	0	1	2020-06-18	2020-06-18	1	0	1	1	0			0	0	0	1	0				0
2	0	1994-11-10	25	0	0	0	1	0	1	2020-06-29	2020-06-29	2	0	1	1	0			0	0	0	1	0				0
2	0	1999-03-26	21	0	0	0	0	0	1	2020-07-01	2020-07-01	1	0	1	1	0			0	0	0	1	0				0
2	0	2000-07-18	20	0	0	0	0	0	1	2020-07-31	2020-07-31	2	0	1	1	0			0	0	0	0	1	2020-10-20			0
2	1	1972-01-12	48	0	0	0	1	0	1	2020-08-17	2020-08-17	1	0	1	1	0			0	0	0	1	0				0
2	1	1999-11-26	20	0	0	0	1	0	0	2020-09-14	2020-09-14	1	0	1	1	0			0	0	0	1	0				0
2	0	1993-12-31	26	1	0	0	1	1	1	2020-09-14	2020-09-14	2	0	1	1	0			0	0	0	0	1	2020-10-03			0
2	1	1987-11-03	32	1	0	0	0	0	0	2020-10-05	2020-10-05	1	0	1	1	0			0	0	0	1	0				0
2	1	1991-03-10	29	1	0	0	1	0	0	2020-11-09	2020-11-09	1	0	1	1	0			0	0	1	0	0				0
2	0	1978-03-29	42	1	0	0	0	0	0	2020-07-24	2020-11-09		108	1	0	0			0	0	0	1	0				0
2	0	1998-03-13	22	0	0	0	1	0	1	2020-12-14	2020-12-14	1	0	1	1	0			0	0	0	1	0				0
2	0	1979-12-10	33	0	0	0	0	0	0	2013-04-24	2013-05-02	1	8	0	0	1	2013-05-02	330	1								0				0
2	0	1979-08-23	35	1	3	2	1	0	1	2014-12-08	2014-12-18		10	0	0	1	2014-12-18	518	1	1	0	0	0		2017-12-12	40	1	1	0	35	1	2019-01-18	40	13	0	1	0	2020-04-09	40	0	14
2	1	1979-04-02	35	1	3	2	1	0	1	2014-12-08	2014-12-18		10	0	0	1	2014-12-18	518	1	1	0	0	0		2017-12-12	40	1	1	0	35	1	2018-12-22	40	12	0	1	0	2020-04-15	40	0	15
2	0	1984-08-23	31	1	3	2	1	0	1	2015-09-10	2015-09-10	1	0	0	1	0			0	1	0	0	0		2018-09-11	40	1	1	0	36	1	2019-09-24	40	12	0	1	0	2020-06-02	40	0	8
2	0	1981-08-02	36	1	3	2	0	0	1	2018-07-09	2018-07-20	1	11	1	0	0			0	1	0	0	0		2019-01-21	40	1	1	0	6	1	2019-08-07	40	6	0	1	0	2020-08-25	40	0	12
2	0	1972-09-23	40	1	3	2	1	0	0	2013-07-25	2013-08-22	3	28	0	0	1	2014-01-03	514	1	1	0	0	0		2017-03-01	40	1	1	0	42	1	2019-04-09	40	25	0	1	0
2	0	1983-11-30	30	1	3	2	0	0	1	2013-12-20	2014-10-29	2	313	0	0	1	2014-10-29	191	1	1	0	0	0		2019-02-27	40	1	1	0	51	1	2020-03-11	40	12	0	1	0
2	0	1973-04-01	46	1	3	2	1	1	1	2020-01-09	2020-01-09	1	0	1	1	0			0	1	0	0	0		2020-07-21	40	1	1	0	6	1	2021-01-08	40	5	0	1	0
2	1	2040-01-23	74	1	3	2		0	0	2015-10-12	2015-10-22	1	10	0	0	1	2015-10-22	274	1	0	0	1	0		2018-01-09	40	1	1	0	26		2019-01-16	40	12	0	1	0
2	0	1981-02-02	31	1	3	2	0	0	1	2012-08-13	2013-01-24	1	164	0	0	1	2013-01-24	523	1	1	0	0	0		2019-02-27	40	1	1	0	73	0
2	1	1989-10-13	23	0	3	2	1	0	0	2013-04-08	2013-07-25	3	108	0	0	1	2013-08-08	5	1	1	0	0	0		2018-12-04	40	1	1	0	64	1
2	0	1983-04-10	35	0	3	2	1	0	1	2018-12-11	2018-12-11	2	0	1	1	0			0	1	0	0	0		2019-06-05	40	1	1	0	5	0
2	1	1994-03-05	24	1	3	2	0	0	0	2019-01-08	2019-01-08	2	0	1	1	0			0	1	0	0	0		2020-05-12	40	1	1	0	16	1
2	0	1984-05-22	34	1	3	2	1	0	0		2019-04-09			1		0			0	1	0	0	0		2019-12-03	40	1	1	0	7	0
2	0	1968-08-19	51	1	3	2	3	0	1	2020-03-03	2020-03-03	1	0	1	1	0			0	1	0	0	0		2020-09-08	40	1	1	0	6	1
2	0	1985-11-30	32	0	3	2	0	0	1	2018-10-04	2018-10-04	1	0	1	1	0			0	0	0	1	0		2019-06-18	40	1	1	0	8
2	0	1984-02-23	33	0	3	2	0	0	1	2017-04-24	2017-04-24	3	0	1	1	0			0	0	0	1	0		2018-02-20	7395000	1	0	1	9
2	0	1988-01-01	26	1	3	2	0	0	1	2014-06-06	2014-07-31	3	55	0	0	1	2014-07-31	183	1	0	1	0	0		2017-03-14	4411500	1	0	1	31
2	0	1976-03-25	37	1	3	2	0	0	1	2013-09-06	2013-10-03	3	27	0	0	1	2013-10-03	294	1	0	0	1	0		2015-10-09	158960	1	0	1	24
2	1	1984-05-12	31	0	3	2	0	1	1	2015-10-11	2015-11-10	2	30	0	0	1	2015-11-05	277	1	0	0	1	0		2018-06-19	131350	1	0	1	31
2	1	1969-09-21	43	1	3	2	0	0	1	2013-05-01	2013-08-22	2	113	0	0	1	2014-06-19	137	1	1	0	0	0		2013-10-09	40827	1	0	1	1	1	2017-09-21	2030	47	1	0	0	2018-12-27	10315	1	15	2020-05-04	40	0	16
2	0	1972-11-30	40	1	3	2	1	0	1	2013-01-21	2013-01-24		3	0	0	1	2013-01-24	386	1	1	0	0	0		2019-02-27	12052	1	0	1	73	1
2	1	1985-02-08	35	1	3	2	1	0	0	2020-03-23	2020-03-23	1	0	1	1	0			0	1	0	0	0		2020-11-25	95	1	1	0	8	1
2	1	1978-01-23	40	1	3	2	1	0	1	2016-02-23	2018-11-16	1	997	1	0	0			0	1	0	0	0		2019-05-31	54	1	1	0	6	1
2	0	1983-08-23	34	1	3	2	1	0	1	2018-06-21	2018-06-21	3	0	1	1	0			0	1	0	0	0				0				0
2	0	1985-10-16	34	1	3	2	1	0	1	2020-03-04	2020-03-04	2	0	1	1	0			0	1	0	0	0				0				0
2	0	1973-02-23	47	1	3	2	1	0	1	2020-08-07	2020-08-07	1	0	1	1	0			0	1	0	0	0				0				1
2	0	1982-04-08	38	1	3	2	1	1	1	2020-08-13	2020-08-13	2	0	1	1	0			0	1	0	0	0				0				0
2	0	1960-08-23	60	0	3	2	3	0	0	2020-10-14	2020-10-14	1	0	1	1	0			0	1	0	0	0				0				1
2	0	1990-04-04	30	1	3	2	0	0	0	2020-12-23	2020-12-23	1	0	1	1	0			0	1	0	0	0				0				0
2	1	1968-06-19	44	1	3	2	0	0	0	2013-01-07	2013-01-10		3	0	0	1	2013-01-10	162	1	0	0	1	0				0
2	0	1962-08-12	50	0	3	2		0	0	2013-02-04	2013-02-07	3	3	0	0	1	2013-02-07	236	1	0	0	1	0				0
2	0	1987-07-19	25	1	3	2	0	0	1	2012-02-27	2013-03-21	3	388	0	0	1	2013-03-21	76	1	0	0	1	0				0
2	0	1978-08-23	34	1	3	2	0	1	1	2013-03-15	2013-04-04		20	0	0	1	2013-04-04	51	1	0	0	1	0				0
2	1	1969-04-06	43	0	3	2	0	0	1	2012-04-04	2013-04-04		365	0	0	1	2013-04-04	252	1	0	0	1	0				0
2	0			1	3	2	0	0	0		2013-04-04			0		1	2013-04-04	223	1	0	0	1	0				0
2	1	1983-04-03	30	1	3	2	0	0	0	2013-03-28	2013-04-11	1	14	0	0	1	2013-04-11	322	1	0	1	0	0				0
2	0	1965-08-23	47	1	3	2	3	0	0	2013-07-31	2013-08-22	1	22	0	0	1	2013-08-22	88	1	0	0	1	0				0
2	0	1970-08-23	43	1	3	2	2	0	1	2013-11-26	2014-01-09	1	44	0	0	1	2014-01-09	337	1	0	1	0	0				0
2	1	1971-07-15	43	1	3	2	3	0	0	2014-05-01	2014-06-05	2	35	0	0	1	2014-06-05	19	1	0	1	0	0				0
2	0	1977-10-13	36	1	3	2	2	0	1	2007-11-03	2014-08-13	3	2475	0	0	1	2012-01-01	1787	1	0	0	1	0				0
2	1	1969-05-18	45	1	3	2	1	0	1	2014-11-07	2014-11-20	3	13	0	0	1	2014-11-20	14	1	0	0	1	0				0
2	1	1974-06-15	40	1	3	2	1	1	1	2014-12-19	2015-01-08	3	20	0	0	1	2015-01-08	279	1	0	1	0	0				0
2	1	1991-02-16	24	1	3	2	0	0	1	2014-11-07	2015-04-16	1	160	0	0	1	2015-04-16	344	1	0	0	1	0				0
2	0	1985-07-17	29	1	3	2	0	0	1	2015-05-18	2015-06-04	3	17	0	0	1	2015-06-04	98	1	0	0	1	0				0
2	1	1982-04-02	33	0	3	2	1	0	0	2014-05-23	2015-08-13	4	447	0	0	0			0	0	0	1	0				0
2	0	1982-07-17	33	1	3	2	3	0	1	2015-09-18	2015-10-22	2	34	0	0	1	2015-10-22	220	1	0	0	1	0				0
2	0	1973-02-08	42	1	3	2	0	0	0	2015-10-29	2015-11-05	3	7	0	0	1	2015-11-05	252	1	0	1	0	0				0
2	0	1966-06-13	49	1	3	2	0	0	0	2015-10-19	2015-11-05	2	17	0	0	1	2015-11-05	408	1	0	1	0	0				0
2	0	1992-12-21	22	0	3	2	0	0	0	2015-10-12	2015-11-19	4	38	0	0	1	2015-11-20	173	1	0	1	0	0				0
2	1	1977-07-07	39	1	3	2	0	0	0	2016-11-22	2017-01-23	2	62	1	0	0			0	0	0	0	1	2018-05-11			0
2	1	1980-12-06	36	1	3	2	0	0	1	2017-05-02	2017-05-03	1	1	1	0	0			0	0	0	0	1				0
2	1	1981-02-12	36	1	3	2	1	0	1	2017-07-09	2017-07-09	1	0	1	1	0			0	0	0	1	0				0
2	0	1982-06-10	36	1	3	2	0	0	1	2018-06-26	2018-06-26	1	0	1	1	0			0	0	0	1	0				0
2	1	1970-06-15	48	1	3	2	0	0	1	2018-06-27	2018-07-03	2	6	1	0	0			0	0	0	1	0				0
2	0	1973-11-09	44	0	3	2	0	0	1	2018-08-22	2018-08-22	2	0	1	1	0			0	0	0	1	0				0
2	0	1980-08-19	38	1	3	2	1	0	0	2019-03-26	2019-03-26	1	0	1	1	0			0	0	0	1	0				0
2	0	1973-05-30	45	1	3	2	3	0	1	2019-04-05	2019-04-05	1	0	1	1	0			0	0	1	0	0				0
2	0	1984-10-15	34	1	3	2	3	0	0	2019-06-10	2019-06-13	1	3	1	0	0			0	0	0	1	0				0
2	1	1967-06-02	52	1	3	2	0	0	1	2019-07-10	2019-07-10		0	1	1	0			0	0	0	0	1				0
2	1	1970-06-06	49		3	2	1	0	0	2019-08-12	2019-08-13	1	1	1	0	0			0	0	0	0	1				0
2	0	1970-12-25	48	1	3	2	1	0	0	2019-10-07	2019-10-07	1	0	1	1	0			0	0	0	1	0				0
2	0	1980-03-23	39	1	3	2	0	0	0	2019-10-22	2019-10-23	3	1	1	0	0			0	0	0	1	0				0
2	1	1985-01-01	35	1	3	2	2	0	0	2020-01-03	2020-01-03	4	0	1	1	0			0	0	0	0	1				0
2	1	1955-04-23	64	1	3	2	3	0	0	2020-02-20	2020-02-20	2	0	1	1	0			0	0	0	0	1				0
2	1	1960-01-23	60	1	3	2	3	0	1	2020-06-02	2020-06-02	2	0	1	1	0			0	0	0	0	1	2020-06-04			0
2	0	1981-01-10	39	0	3	2	0	0	0	2020-07-15	2020-07-15	2	0	1	1	0			0	0	0	1	0				0
2	0	1974-08-02	46	0	3	2	1	0	1	2020-09-01	2020-09-01	2	0	1	1	0			0	0	0	1	0				0
2	0	1981-03-05	39	1	3	2	1	0	1	2020-09-07	2020-09-07	2	0	1	1	0			0	0	0	1	0				0
2	1	1980-02-23	40	1	3	2	0	0	1	2020-10-16	2020-10-16	1	0	1	1	0			0	0	0	1	0				0
2	0	1971-08-15	49	0	3	2	0	0	1	2014-11-07	2020-11-20	1	2205	1	0	1	2014-11-20	141	1	0	0	1	0				0
2	0	1992-05-12	28	1	3	2	1	0	0	2020-12-09	2020-12-09	1	0	1	1	0			0	0	0	1	0				0
2	0	1981-02-11	39	1	3	2	1	0	1	2020-12-09	2020-12-09	2	0	1	1	0			0	0	0	1	0				0
2	1	1976-02-16	40	1	2	2	1	0	0	2017-02-13	2017-02-14	1	1	1	0	0			0	1	0	0	0		2017-03-01	187.3	1	1	0	0	0	2019-02-22	40	23	1	0	0	2020-04-02	40	0	13
2	0	1971-02-23	44	1	2	2	0	0	1	2015-07-17	2015-08-13	1	27	0	0	1	2015-08-13	232	1	1	0	0	0		2017-01-04	40	1	1	0	16	1	2017-11-28	40	10	0	1	0	2018-12-04	40	0	12	2019-12-03	40	0	11
2	1	1964-02-18	50	1	2	2	3	0	0	2013-03-30	2015-01-02	1	643	0	0	1	2016-08-19	325	1	1	0	0	0		2018-07-09	40	1	1	0	42	0	2019-02-22	40	7	0	1	0	2020-04-02	40	0	13
2	0	1980-09-23	33	1	2	2	0	0	1	2013-02-14	2013-12-12	1	301	0	0	1	2013-02-21	413	1	1	0	0	0		2019-06-18	40	1	1	0	66	1	2020-07-07	40	12	0	1	0
2	0	1955-09-17	61	2	2	2	0	0	0	2017-08-07	2017-08-08	1	1	1	0	0			0	1	0	0	0		2018-04-14	40	1	1	0	8	1	2020-10-06	40	29	0	1	0
2	1	1957-01-04	61	1	2	2	3	0	0	2018-06-05	2018-06-05	1	0	1	1	0			0	1	0	0	0		2018-12-05	40	1	1	0	6	1	2019-08-08	40	8	0	1	0
2	0	1975-05-04	43	1	2	2	1	0	1	2018-06-06	2019-02-07	3	246	1	0	0			0	1	0	0	0		2019-09-03	40	1	1	0	6	1	2020-02-04	40	5	0	1	0
2	1	1991-03-22	28	1	2	2	0	0	1	2019-08-26	2019-08-26	1	0	1	1	0			0	1	0	0	0		2020-04-02	40	1	1	0	7	1	2020-09-01	40	4	0	1	0
2	0	1998-11-19	21	0	2	2	0	0	0	2019-12-26	2019-12-27	1	1	1	0	0			0	1	0	0	0		2020-09-22	40	1	1	0	8	1	2020-12-29	40	3	0	1	0
2	0	1968-04-03	51	0	2	2	0	0	1	2019-07-04	2019-07-04	1	0	1	1	0			0	1	0	0	0		2020-02-04	40	1	1	0	7	0	2020-09-29	14487	7	0	0	1
2	1	1973-12-31	45	0	2	2	0	1	1	2019-08-19	2019-08-19	1	0	1	1	0			0	1	0	0	0		2020-05-19	40	1	1	0	9	1	2020-09-15	49	3	0	0	1
2	1	1979-09-12	38	1	2	2	2	0	0	2018-05-22	2018-05-22	1	0	1	1	0			0	1	0	0	0		2020-02-04	40	1	1	0	20	0
2	1	1974-07-28	44	0	2	2	1	0	0	2018-10-08	2018-10-08	1	0	1	1	0			0	1	0	0	0		2020-05-12	40	1	1	0	19	0
2	0	1970-07-25	49	1	2	2		0	1	2020-03-20	2020-03-20	1	0	1	1	0			0	1	0	0	0		2020-09-29	40	1	1	0	6	0
2	0	1971-12-12	48	1	2	2	0	0	1	2020-05-22	2020-05-22	1	0	1	1	0			0	1	0	0	0		2020-11-04	40	1	1	0	5	0
2	1	1969-04-15	43	0	2	2	0	0	1	2013-03-14	2013-04-04	3	21	0	0	1	2013-04-04	277	1	0	0	1	0		2013-10-09	40	1	1	0	6
2	0	1963-03-16	50	0	2	2	0	0	1	2010-03-23	2013-10-31		1318	0	0	1	2013-10-31	346	1	0	0	1	0		2018-01-23	40	1	1	0	50
2	1	1961-02-03	53	0	2	2	3	1	1	2014-09-11	2014-09-25	3	14	0	0	1	2014-07-25	231	1	0	0	1	0		2017-07-18	40	1	1	0	33
2	1	1986-11-05	27	0	2	2	1	0	0	2014-10-09	2014-10-09		0	0	1	1	2014-10-09	192	1	0	0	1	0		2017-04-11	40	1	1	0	30
2	1	1983-09-04	31	1	2	2	0	0	1	2015-01-22	2015-01-22		0	0	1	1	2015-01-22	15	1	1	0	0	0		2018-05-08	520000	1	0	1	39	1	2019-01-31	516545	8	1	0	0
2	0	1983-01-06	32	1	2	2	0	0	1	2015-01-22	2015-01-22	2	0	0	1	1	2015-01-22	15	1	0	1	0	0		2018-05-08	520000	1	0	1	39		2019-03-20	516545	10	0	0	1
2	1	1961-05-23	54	0	2	2	1	0	1	2015-10-29	2015-11-05	1	7	0	0	1	2015-11-05	264	1	0	0	1	0		2018-07-17	471550	1	0	1	32
2	0	1962-04-29	51	0	2	2	1	1	1	2013-05-20	2013-05-30	3	10	0	0	1	2013-05-30	2	1	0	0	1	0		2013-08-19	92928	1	0	1	2
2	1	1960-01-02	55	1	2	2	1	1	1	2015-11-03	2015-11-05	1	2	0	0	1	2015-11-05	286	1	0	0	1	0		2017-09-21	82050	1	0	1	22		2018-12-03	18991	14	1	0	0	2020-02-04	85077	1	14	2020-11-30	28208	1	9
2	1	1960-02-29	55	1	2	2		1	1	2015-11-03	2015-11-05	1	2	0	0	1	2015-11-05	286	1	1	0	0	0		2017-09-21	82050	1	0	1	22	0	2018-12-03	18991	14	0	0	1	2020-02-04	85077	1	14
2	1	1978-04-03	36	1	2	2	1	1	1	2014-09-30	2014-10-09	3	9	0	0	1	2014-10-09	181	1	0	0	0	1		2016-12-07	63500	1	0	1	25
2	0	1982-02-07	35	0	2	2	0	0	1	2017-09-14	2017-10-25	2	41	1	0	0			0	1	0	0	0		2018-05-22	7555	1	0	1	6	1	2019-01-23	40	8	1	0	0	2020-06-23	40	0	17
2	1	1977-08-23	39	1	2	2	1	1	1	2017-02-15	2017-02-16	1	1	1	0	0			0	1	0	0	0		2017-03-01	940	1	1	0	0	1	2018-09-06	40	18	1	0	0	2019-02-26	40	0	5	2020-03-11	40	0	12
2	0	1977-08-20	39	1	2	2	1	0	1	2017-02-15	2017-02-16	1	1	1	0	0			0	1	0	0	0		2017-03-01	940	1	1	0	0	1	2018-09-06	40	18	1	0	0	2019-02-26	40	0	5	2020-03-18	40	0	12
2	0	1976-03-03	40	1	2	2	1	0	0	2017-02-13	2017-02-14	1	1	1	0	0			0	1	0	0	0		2017-03-01	187	1	1	0	0	1	2019-02-22	11428	23	1	0	0	2020-04-02	40	0	13
2	0	1977-06-01	42	1	2	2	0	1	1	2019-07-29	2019-07-29	1	0	1	1	0			0	1	0	0	0		2019-08-04	44	1	1	0	0	1	2020-08-18	40	12	1	0	0
2	0	1962-12-22	54	1	2	2	1	0	0	2017-05-02	2017-05-28	4	26	1	0	0			0	1	0	0	0		2017-09-21	43	1	1	0	3	1	2019-02-22	40	17	1	0	0
2	0	1990-05-21	29	1	2	2	0	0	1	2019-07-24	2019-08-21	2	28	1	0	0			0	1	0	0	0		2020-02-18	42	1	1	0	5	0
2	1	1985-09-03	28	1	2	2	0	0	0	2013-08-05	2014-08-14		374	0	0	1	2014-08-14	47	1	1	0	0	0				0				0
2	0	1980-05-05	38	1	2	2	3	0	1	2018-11-16	2018-11-16	2	0	1	1	0			0	1	0	0	0				0
2	1	1981-12-12	38	1	2	2	2	0	1	2020-12-04	2020-12-04	2	0	1	1	0			0	1	0	0	0				0				0
2	0	1970-08-08	42	1	2	2	1	1	1	2012-01-01	2013-01-24		389	0	0	1	2013-01-24	239	1	0	1	0	0				0
2	0	1968-07-08	44	0	2	2	3	0	1	2013-02-06	2013-02-07		1	0	0	1	2013-02-07	45	1	0	0	1	0				0
2	0	1971-04-02	42	0	2	2	0	0	1	2012-01-02	2013-04-18	1	472	0	0	1	2013-04-18	80	1	0	1	0	0				0
2	0	1964-01-23	49	1	2	2	3	0	0	2013-04-30	2013-05-02	3	2	0	0	1	2013-05-02	297	1	0	0	1	0				0
2	0	1985-01-26	28	1	2	2	0	0	0	2013-01-31	2013-05-16	1	105	0	0	1	2013-05-16	882	1	0	0	1	0				0
2	0	1968-04-22	45	0	2	2	3	0	1	2013-06-17	2013-06-27	2	10	0	0	1	2013-06-27	1	1	0	0	1	0				0
2	0	1986-08-06	27	0	2	2	3	0	1	2013-11-21	2013-11-23		2	0	0	1	2013-11-23	64	1	0	0	0	1				0
2		1958-07-03	55	0	2	2	3	1	1	2014-01-21	2014-04-03	2	72	0	0	1	2014-04-03	242	1	0	0	1	0				0
2	0	1981-02-22	33	0	2	2	0	0	1	2014-06-03	2014-06-03	1	0	0	1	1	2014-07-03	332	1	0	0	1	0				0
2	0	1978-03-29	36	0	2	2	0	0	1	2015-01-20	2015-01-22	1	2	0	0	1	2015-01-22	400	1	0	1	0	0				0
2	1	1982-03-03	33	0	2	2	0	0	0	2010-12-01	2015-03-19	3	1569	0	0	1	2011-01-25	199	1	0	0	1	0				0
2	0	1981-10-17	33	0	2	2	1	0	0	2015-05-17	2015-05-21	4	4	0	0	1	2015-05-21	11	1	0	0	1	0				0
2	0	1973-03-23	42	0	2	2	0	0	1	2015-04-16	2015-07-02	1	77	0	0	1	2015-07-02	501	1	0	0	1	0				0
2	0	1975-06-24	40	1	2	2	3	0	0	2015-07-27	2015-07-30	3	3	0	0	0			0	0	1	0	0				0
2	0	1991-03-28	24	1	2	2	1	0	1	2015-10-30	2015-11-05	1	6	0	0	1	2015-11-05	613	1	0	0	1	0				0
2	0	1970-10-25	46	1	2	2	0	0	1	2017-01-15	2017-01-15	3	0	1	1	0			0	0	0	1	0				0
2	1	1976-06-12	40	1	2	2	0	1	1	2017-03-27	2017-05-26	3	60	1	0	0			0	0	1	0	0				0
2	0	1976-02-26	41	1	2	2	3	0	1	2017-08-28	2017-08-28	2	0	1	1	0			0	0	1	0	0				0
2	1	1976-07-20	41	1	2	2	0	0	1	2017-12-18	2017-12-18	1	0	1	1	0			0	0	1	0	0				0
2	0	1993-02-23	26	0	2	2	0	0	1	2019-11-05	2019-11-05	1	0	1	1	0			0	0	0	1	0				0
2	1	1992-03-03	28		2	2	1	0	0	2020-05-21	2020-05-21	1	0	1	1	0			0	0	0	1	0				0
2	0	1985-03-05	35	0	2	2	0	0	1	2020-09-17	2020-09-17	2	0	1	1	0			0	0	0	1	0				0
2	0	1984-04-12	36	1	2	2	0	0	1	2020-12-30	2020-12-30	1	0	1	1	0			0	0	0	1	0				0
2	0	1950-07-23	63	0			3	1	1	2013-09-13	2013-09-19		6	0	0	1	2013-09-19	4	1	1	0	0	0		2016-12-07	40	1	1	0	38	1	2018-01-23	40	13	0	1	0	2019-02-27	40	0	13
2	0	1979-08-12	38	0			1	0	1	2017-11-23	2017-11-23	2	0	1	1	0			0	1	0	0	0		2018-07-17	40	1	1	0	7	1	2020-06-09	40	22	0	1	0	2020-11-03	40	0	4
2	0	1973-10-13	40	1			1	0	1	2013-10-25	2013-10-29	3	4	0	0	1	2013-10-29	245	1	1	0	0	0		2019-01-18	40	1	1	0	62	1	2020-01-21	40	12	0	1	0
2	0	1977-08-25	36	1			0	0	0	2013-12-10	2013-12-12	3	2	0	0	1	2013-12-12	206	1	1	0	0	0		2018-09-25	40	1	1	0	57	1	2020-04-17	40	18	0	1	0
2	0	1952-04-12	67	2				0	0	2019-08-20	2019-08-20	1	0	1	1	0			0	1	0	0	0		2020-03-12	40	1	1	0	6	0	2020-09-01	40	5	0	1	0
2	1	1977-08-01	39				0	0	0	2016-07-02	2017-02-07	1	220	1	0	0			0	1	0	0	0		2017-09-21	40	1	1	0	7	1	2019-09-22	206	24	0	0	1
2	0	1960-07-07	56	0			1	0	0	2017-05-03	2017-07-05	2	63	1	0	0			0	1	0	0	0		2020-02-04	40	1	1	0	30	0
2	0	1950-01-01	67	1			0	0	0	2017-10-24	2017-10-24	1	0	1	1	0			0	1	0	0	0		2020-10-28	40	1	1	0	36	0
2	0	1964-03-09	53	1			1	0	1	2018-01-11	2018-01-15		4	1	0	0			0	1	0	0	0		2018-07-03	40	1	1	0	5	1
2	0	1983-08-15	29	0				0	0	2012-12-08	2013-04-15	1	128	0	0	1	2012-12-13	146	1	0	0	1	0		2013-08-19	40	1	1	0	4
2	0	1952-07-22	60	1				0	0	2012-12-05	2013-02-21	1	78	0	0	1	2013-02-21	141	1	1	0	0	0		2013-08-21	1837	1	0	1	6	1	2017-05-08	5855	44	1	0	0	2018-07-09	40	0	14
2	1	1992-04-12	21	0			1	0	1	2013-09-02	2013-09-19	3	17	0	0	1	2015-01-21	255	1	0	1	0	0		2013-10-09	1260	1	0	1	0
2	1	1967-07-16	46	1			0	0	0	2013-12-12	2013-12-12		0	0	1	1	2013-12-12	64	1	1	0	0	0		2019-02-22	761	1	1	0	62	1	2020-04-02	13294	13	0	0	1
2	1	1969-07-03	43	0			3	0	1	2013-03-13	2013-05-16		64	0	0	1	2013-05-16	192	1	1	0	0	0		2013-08-19	420	1	1	0	3	1	2018-06-05	40	57	1	0	0
2	0	1972-12-28	40	0			0	0	1	2013-06-17	2013-08-22	2	66	0	0	1	2013-08-22	125	1	1	0	0	0		2013-10-09	161	1	1	0	1	0	2017-05-23	8475	43	0	0	1
2	0	1982-04-14	33					0	1		2015-05-21	3		0		1	2015-05-21	337	1	1	0	0	0				0				0
2	0	1963-04-23	57	0			1	0	1	2020-05-25	2020-05-27	3	2	1	0	0			0	1	0	0	0				0				1
2	0	1998-04-23	22	1			1	0	1	2020-12-14	2020-12-14	1	0	1	1	0			0	1	0	0	0				0				1
2	1	1977-02-11	36	1			1	0	0	2013-08-08	2013-10-03		56	0	0	1	2013-10-03	305	1	0	1	0	0				0
2	0	1978-08-24	35	1			0	0	0	2013-10-30	2013-10-31	3	1	0	0	1	2013-10-31	206	1	0	1	0	0				0
2	0							0	1	2014-07-02	2014-07-29	3	27	0	0	1	2014-07-03	158	1	0	1	0	0				0
2	0	1960-01-01	54	1			3	0	0	2014-06-17	2014-12-09	3	175	0	0	1	2014-06-17	147	1	0	1	0	0				0
2	1	1973-11-27	41	0			1	0	0	2015-04-06	2015-04-16	1	10	0	0	1	2015-04-16	263	1	0	1	0	0				0
2	0	1975-01-18	40	1			1	0	1	2015-04-24	2015-05-26		32	0	0	0			0	0	0	1	0				0
2	1	1978-04-12	41					0	0	2019-11-25	2019-11-25	3	0	1	1	0			0	0	0	0	1				0
2	0	1980-05-19		0				0	0
